# Supplementary material for: SPOCK2 controls the proliferation and function of immature pancreatic β-cells through MMP2
Source: Exp Mol Med. 2025 Jan 1;57(1):131–50. doi: 10.1038/s12276-024-01380-2 (PMC11799530; doi:10.1038/s12276-024-01380-2)
Supplement: Supplementary file 1 — Supplementary Table 1 [file 12276_2024_1380_MOESM1_ESM.xlsx]

## Sheet: DEG KD PC
Regulation	Ensembl ID	log2 Fold Change	Adj.Pval	Symbol	Chr	Type	WT_1	WT_2	GIPZ_1	GIPZ_2	KD_1	KD_2	OE_1	OE_2
Up	ENSG00000060982	4.46849	0.000142	BCAT1	12p12.1	protein_coding	4.35384910749129	4.3540691451291	2.40301411912899	3.03675077983324	5.17353396990096	6.3606901468497	2.90914097227489	3.1519486618188
Up	ENSG00000170345	4.27131	0.00829	FOS	14q24.3	protein_coding	12.2367295775955	12.2369560723804	6.25149055730565	6.35435583829855	11.4517694617504	6.67688037140847	6.74160315610617	6.85581111648632
Up	ENSG00000125740	4.22397	0.0203	FOSB	19q13.32	protein_coding	9.69208352746283	9.69228744933729	4.07815736965814	3.36591801011604	8.47709828389123	3.87388333736899	3.86147145796513	3.90681801965048
Up	ENSG00000182687	3.86448	4.16e-05	GALR2	17q25.1	protein_coding	4.46546493962422	4.46056505840251	3.5526747647112	2	5.43609798543767	6.62588255500531	3.46249944456675	3.78420107420345
Up	ENSG00000204099	3.40356	0.000875	NEU4	2q37.3	protein_coding	3.95542587089669	3.97731721309217	3.38478905558504	2.60956674414535	5.00722959565602	6.23019183355325	2.90914097227489	2.68801845485245
Up	ENSG00000138435	3.35945	1.29e-07	CHRNA1	2q31.1	protein_coding	6.0552892503464	6.05894067378193	3.83920998324122	3.36591801011604	6.36786319498641	6.70990416335584	4.17367368145328	4.59486400257224
Up	ENSG00000143867	3.27483	0.00219	OSR1	2p24.1	protein_coding	4.29462652197915	4.297720366306	3.19476169636322	2.60956674414535	5.17353396990096	5.57976469379147	2.37032313993085	2.54428941268885
Up	ENSG00000151012	3.0184	2.77e-07	SLC7A11	4q28.3	protein_coding	4.99822560469477	5.0090325578676	4.54448864662071	3.36591801011604	6.45659884019119	7.19123530390743	5.24589530509939	5.85235069532327
Up	ENSG00000081051	2.8856	0.000274	AFP	4q13.3	protein_coding	3.40312868706439	3.35992645482446	4.46250931073572	3.63375840440685	7.3955791218066	5.34767390297156	3.11807349453374	3.71874934631771
Up	ENSG00000072041	2.76227	2.97e-07	SLC6A15	12q21.31	protein_coding	5.23715353226362	5.23589935927072	3.96362501113024	4.76209580500329	6.59007944372392	7.09451739540162	4.83703272604202	4.86065679176125
Up	ENSG00000187950	2.6595	0.000277	OVCH1	12p11.22	protein_coding	5.07062168417686	5.07757192591439	3.83920998324122	3.63375840440685	5.39177737467377	6.46108940872414	5.41375611259102	4.89068530653677
Up	ENSG00000077420	2.64089	0.000582	APBB1IP	10p12.1	protein_coding	4.61819834987454	4.60687877890554	3.83920998324122	3.36591801011604	5.50012604379919	6.16023140744184	4.34964625963002	4.17429386418341
Up	ENSG00000104321	2.62683	0.0433	TRPA1	8q21.11	protein_coding	4.16834786897619	4.17795672992463	2	3.63375840440685	4.03941273635296	5.16920901513389	4.89494020219681	3.84681183117817
Up	ENSG00000197599	2.6259	0.0439	CCDC154	16p13.3	protein_coding	4.56906213891153	4.55973724813332	3.5526747647112	2	5.67674414185797	3.31072084115233	3.46249944456675	3.65018652325585
Up	ENSG00000197181	2.62059	0.0164	PIWIL2	8p21.3	protein_coding	4.41073616605299	4.40829953439986	2.71767979287501	3.36591801011604	4.7853648544421	4.96550927674021	4.2643413385731	3.84681183117817
Up	ENSG00000111981	2.57402	9.5e-06	ULBP1	6q25.1	protein_coding	4.88232753819848	4.89970231219608	4.46250931073572	3.85957389896795	6.5094090106238	6.55495402908004	4.34964625963002	4.70035597632698
Up	ENSG00000072858	2.53263	0.00559	SIDT1	3q13.2	protein_coding	5.10550143870505	5.11065800246609	3.38478905558504	3.03675077983324	5.03631260672898	5.30508439640666	4.07692352520676	4.26878841874544
Up	ENSG00000261678	2.49413	0.000372	SCRT1	8q24.3	protein_coding	4.66571602288455	4.65252852904151	3.96362501113024	4.05478096234604	5.67674414185797	6.55495402908004	3.74033984419593	4.07317353170207
Up	ENSG00000134121	2.48525	0.000181	CHL1	3p26.3	protein_coding	4.51819322939077	4.5110031340338	3.70304434628521	4.38028821056819	6.06329873320276	6.31848881190652	4.07692352520676	4.01982499304587
Up	ENSG00000180336	2.36511	4.2e-06	MEIOC	17q21.31	protein_coding	5.88506086530917	5.8786084579812	4.18426220170774	4.76209580500329	6.30949746376619	6.84981443265446	5.88305276098009	5.96953370015268
Up	ENSG00000163884	2.3636	0.0117	KLF15	3q21.3	protein_coding	4.02994650821554	4.04734360580775	3.38478905558504	3.63375840440685	5.06482090542938	5.64951262350352	4.17367368145328	3.33780982367088
Up	ENSG00000125968	2.34151	3.13e-29	ID1	20q11.21	protein_coding	9.69208352746283	9.69228744933729	7.37870965940901	7.0476193737344	9.80942329390728	9.21980214742846	9.63111104765721	9.44618080777931
Up	ENSG00000152969	2.32492	0.00974	JAKMIP1	4p16.1	protein_coding	4.61819834987454	4.60687877890554	3.70304434628521	3.03675077983324	4.56358781607839	5.81041842589019	5.15402300091846	5.23299857974771
Up	ENSG00000163497	2.28551	4.68e-05	FEV	2q35	protein_coding	5.54730708334937	5.55719029394736	4.28309518458608	4.38028821056819	6.43492133826061	6.27501572013357	4.57891929748868	4.70035597632698
Up	ENSG00000128965	2.28517	8.05e-12	CHAC1	15q15.1	protein_coding	6.01915855601207	6.02463255083465	5.76218234640934	5.87487800785636	7.82025283939972	8.1948738780963	5.9391771181772	6.41400361299914
Up	ENSG00000188603	2.28065	0.00264	CLN3	16p12.1	protein_coding	5.57245756436313	5.58099524507147	3.19476169636322	4.22669547843509	5.85054728108564	5.26119926898009	4.2643413385731	4.31381171244967
Up	ENSG00000185022	2.25866	1.5e-08	MAFF	22q13.1	protein_coding	6.14184508907793	6.14130280975249	5.07247518423658	5.15169874489327	7.18446579260397	7.27085128855917	5.59936641774303	5.60312338107549
Up	ENSG00000120129	2.2314	0.00887	DUSP1	5q35.1	protein_coding	10.9333144957148	10.9337897072151	7.47593178497487	7.77166626717463	10.51354059332	8.5221842959112	7.35047450034451	7.75516138220455
Up	ENSG00000186564	2.22307	0.0133	FOXD2	1p33	protein_coding	4.84152920705686	4.86133683448175	3.70304434628521	3.03675077983324	5.41410786842229	4.90975006811294	4.17367368145328	4.07317353170207
Up	ENSG00000134107	2.19417	1.66e-23	BHLHB2	3p26.1	protein_coding	8.06599008212806	8.06604870546957	6.69011539508	7.24054578596743	9.20810399073671	9.0071105111179	7.24309526369277	7.193565981304
Up	ENSG00000134107	2.19417	1.66e-23	BHLHE40	3p26.1	protein_coding	8.06599008212806	8.06604870546957	6.69011539508	7.24054578596743	9.20810399073671	9.0071105111179	7.24309526369277	7.193565981304
Up	ENSG00000152254	2.18735	3.09e-36	G6PC2	2q31.1	protein_coding	9.17085468356073	9.17151836418406	7.95206714001735	7.87867880238208	10.2151891207734	9.94192946217552	7.01403070286949	7.39031122423325
Up	ENSG00000159208	2.14492	5.75e-15	CIART	1q21.2	protein_coding	7.88208701748186	7.88187687313772	6.22687185589861	6.23857529285875	8.19059814096717	8.44091838395162	6.81842810689672	6.33975592223784
Up	ENSG00000122877	2.13174	0.0483	EGR2	10q21.3	protein_coding	6.03733700686042	6.04188859328252	3.70304434628521	2	5.32263400509902	3.61960850219433	4.43018755508739	3.78420107420345
Up	ENSG00000157368	2.11946	0.046	MGC34647	16q22.1	protein_coding	4.51819322939077	4.5110031340338	3.5526747647112	2.60956674414535	4.64136363857519	4.90975006811294	3.86147145796513	4.12461947325552
Up	ENSG00000157368	2.11946	0.046	IL34	16q22.1	protein_coding	4.51819322939077	4.5110031340338	3.5526747647112	2.60956674414535	4.64136363857519	4.90975006811294	3.86147145796513	4.12461947325552
Up	ENSG00000170160	2.11726	0.0282	CCDC144A	17p11.2	protein_coding	5.10550143870505	5.11065800246609	2.40301411912899	3.85957389896795	4.48137897259966	4.90975006811294	5.88305276098009	5.63894814953624
Up	ENSG00000179388	2.11632	0.0157	EGR3	8p21.3	protein_coding	6.90634383268283	6.90613719232298	3.70304434628521	3.36591801011604	5.9146008786093	3.75234067272645	4.17367368145328	3.84681183117817
Up	ENSG00000135116	2.01266	0.0448	HRK	12q24.22	protein_coding	4.16834786897619	4.17795672992463	2.97585219448843	3.85957389896795	4.7853648544421	5.12091650559629	4.57891929748868	3.96442770968449
Up	ENSG00000179862	1.98565	0.00848	CITED4	1p34.2	protein_coding	5.07062168417686	5.07757192591439	4.28309518458608	3.36591801011604	5.45775794663285	5.81041842589019	3.74033984419593	4.07317353170207
Up	ENSG00000196376	1.96393	0.00558	SLC35F1	6q22.2	protein_coding	4.16834786897619	4.17795672992463	4.28309518458608	4.51909104624527	5.52085245762152	6.59085413858864	3.86147145796513	4.39985039114367
Up	ENSG00000092758	1.9494	0.0216	COL9A3	20q13.33	protein_coding	4.61819834987454	4.60687877890554	3.96362501113024	3.36591801011604	5.52085245762152	5.07095130862024	3.97321571093815	4.07317353170207
Up	ENSG00000185291	1.94611	0.00132	IL3RA	Xp22.33	protein_coding	5.23715353226362	5.23589935927072	4.18426220170774	4.64570379509664	6.30949746376619	5.89899699798036	4.57891929748868	4.94892991955876
Up	ENSG00000173406	1.91684	2.03e-08	DAB1	1p32.1	protein_coding	7.33157228509345	7.33499237607935	6.01315623705227	6.15588113290649	7.41231540676455	8.33376745319171	7.34008916370418	7.23512012113325
Up	ENSG00000152402	1.90778	7.2e-05	GUCY1A2	11q22.3	protein_coding	5.32856336257366	5.32317482966829	4.6956705677219	5.38741998852872	6.54019143974783	7.0565084924843	5.59936641774303	5.92669769262688
Up	ENSG00000177606	1.89897	0.000551	JUN	1p32.1	protein_coding	11.3051089721478	11.305560697025	8.36126693398121	8.62642413109542	10.9119839993727	9.544377812068	8.96671132129295	8.80421223333311
Up	ENSG00000173947	1.89689	1.46e-11	PIFO	1p13.2	protein_coding	7.20058305983753	7.20315187709105	6.34596777170414	6.42668315233196	8.08669180612336	8.36520259967634	6.38540883463846	6.80940475520893
Up	ENSG00000164588	1.87546	1.7e-09	HCN1	5p12	protein_coding	7.32418761662134	7.32797557482395	6.49773533477683	6.31678535197378	7.82858954315697	8.58583419483571	6.59208287331633	6.81724355282497
Up	ENSG00000087245	1.87145	1.09e-14	MMP2	16q12.2	protein_coding	8.75366379244	8.75393480315	8.00370204683857	8.02564263042858	9.33787423070133	10.2658101527581	7.88125301825165	7.80725772128427
Up	ENSG00000151572	1.85674	0.0167	ANO4	12q23.1	protein_coding	5.10550143870505	5.11065800246609	3.19476169636322	4.76209580500329	5.27462597903711	6.00922858922633	4.5064692280844	5.05880659746579
Up	ENSG00000176387	1.84931	0.0194	HSD11B2	16q22.1	protein_coding	4.96061801283012	4.97350183237272	4.07815736965814	3.63375840440685	5.45775794663285	5.4292570880927	3.86147145796513	4.6660419782972
Up	ENSG00000144182	1.84211	0.00411	LIPT1	2q11.2	protein_coding	4.96061801283012	4.97350183237272	4.07815736965814	4.22669547843509	5.62024024876134	5.8405529573343	5.56410572176664	5.85235069532327
Up	ENSG00000239474	1.79753	0.000108	KLHL41	2q31.1	protein_coding	6.28565244715818	6.29313584610408	5.45815806382164	4.76209580500329	6.63829983888129	7.09451739540162	4.89494020219681	5.50946482009806
Up	ENSG00000140853	1.79269	3.02e-06	NLRC5	16q13	protein_coding	6.33057000803491	6.33573560212331	5.41522139089594	5.52557011094503	7.24800074240084	7.0565084924843	5.66740317789067	5.67390483573029
Up	ENSG00000103546	1.77572	4.85e-05	SLC6A2	16q12.2	protein_coding	6.03733700686042	6.04188859328252	5.12671208654985	5.58998148785432	6.88206638050757	7.15572156660361	4.34964625963002	4.89068530653677
Up	ENSG00000212123	1.76189	4.83e-05	PRR22	19p13.3	protein_coding	6.17506389517471	6.17297470225162	5.17898366010929	5.38741998852872	6.69411424960839	7.14368669092165	5.49088860594613	5.20936509709182
Up	ENSG00000111348	1.7459	0.000144	ARHGDIB	12p12.3	protein_coding	6.33057000803491	6.33573560212331	5.2294273695861	5.15169874489327	6.53000343356957	7.09451739540162	5.05589985845437	5.63894814953624
Up	ENSG00000182747	1.74559	0.000809	SLC35D3	6q23.3	protein_coding	5.96320709328183	5.97159035149202	4.18426220170774	5.58998148785432	6.39056400365627	6.75806434426701	5.52796158727068	5.42989805551896
Up	ENSG00000123095	1.74453	4.52e-06	BHLHE41	12p12.1	protein_coding	7.16795331632211	7.17214268909228	5.89311990910753	5.15169874489327	7.51918790586731	6.94996542906669	6.25880716252856	6.504172659622
Up	ENSG00000123095	1.74453	4.52e-06	BHLHB3	12p12.1	protein_coding	7.16795331632211	7.17214268909228	5.89311990910753	5.15169874489327	7.51918790586731	6.94996542906669	6.25880716252856	6.504172659622
Up	ENSG00000197279	1.74083	2.87e-13	ZNF165	6p22.1	protein_coding	7.78859667686023	7.78784283372406	7.09565261088614	7.48031285304949	8.70700594687828	9.25098899026421	7.57962587014809	7.57270858630948
Up	ENSG00000020577	1.73804	0.000171	SAMD4A	14q22.2	protein_coding	5.84434085757442	5.83967021799319	5.12671208654985	5.15169874489327	6.57033076952033	6.93607681290284	5.05589985845437	5.47022989639244
Up	ENSG00000117318	1.7123	1.34e-24	ID3	1p36.12	protein_coding	9.40587644289247	9.40614837547841	7.67105185294154	7.51390374871309	9.35817159339848	9.22552285737533	9.24517997539317	9.34543009436076
Up	ENSG00000169604	1.70802	0.000149	ANTXR1	2p13.3	protein_coding	6.17506389517471	6.17297470225162	5.57979520854776	5.15169874489327	6.56035412308126	7.38770943715281	5.76379611499129	5.58487178020312
Up	ENSG00000102452	1.70282	4.26e-06	VGCNL1	13q33.1	protein_coding	6.80388318700475	6.80869066810973	5.54037810284685	6.27821023902249	7.13826557108272	7.89087926966427	7.00090531602555	7.0612001753502
Up	ENSG00000102452	1.70282	4.26e-06	NALCN	13q33.1	protein_coding	6.80388318700475	6.80869066810973	5.54037810284685	6.27821023902249	7.13826557108272	7.89087926966427	7.00090531602555	7.0612001753502
Up	ENSG00000122585	1.69868	0.0353	NPY	7p15.3	protein_coding	6.52346572052832	6.51942196330945	6.81098151179931	5.92567904988095	7.24800074240084	8.6339464358857	6.1200176407855	5.47022989639244
Up	ENSG00000167971	1.69185	1.73e-06	CASKIN1	16p13.3	protein_coding	7.00200773209582	7.00623422836631	5.4998537251342	6.15588113290649	7.26652814087193	7.61392077799629	6.28069407535036	6.03821641238978
Up	ENSG00000165646	1.66273	2.89e-14	SLC18A2	10q25.3	protein_coding	8.04368203461539	8.04480761687303	7.17501204087882	7.22034016928391	8.6773107816399	8.98029240569504	7.29778367591251	7.49664606305092
Up	ENSG00000104953	1.66075	3.72e-06	TLE6	19p13.3	protein_coding	6.58655048574173	6.59150792276153	5.57979520854776	5.76757241209496	7.12478912976909	7.36715449398548	6.23658308495069	6.39317701246034
Up	ENSG00000148848	1.63422	0.000113	ADAM12	10q26.2	protein_coding	6.56164661276237	6.56787722711971	5.01611937349872	5.31304492798985	6.72123205232272	6.6084746547644	6.04527200991017	6.28428040312781
Up	ENSG00000163638	1.60817	5.53e-05	ADAMTS9	3p14.1	protein_coding	7.34622918151716	7.34892441877415	6.01315623705227	6.06815724732349	6.96759238591835	8.04117001215092	6.44477341964168	5.98353431845204
Up	ENSG00000171310	1.59833	3.65e-07	CHST11	12q23.3	protein_coding	7.11758179688484	7.116219196708	6.57779108721261	6.31678535197378	7.67525016606648	8.31778923724065	6.23658308495069	6.32883016159683
Up	ENSG00000128918	1.58634	0.00266	ALDH1A2	15q21.3	protein_coding	5.57245756436313	5.58099524507147	5.01611937349872	5.06371225158634	6.06329873320276	6.86455445622658	5.28972675530979	5.11075825703188
Up	ENSG00000164404	1.58428	0.0148	GDF9	5q31.1	protein_coding	5.29873234835208	5.29466563879208	4.54448864662071	4.51909104624527	5.41410786842229	6.3606901468497	5.10579548466777	5.65653236566809
Up	ENSG00000204071	1.54037	0.0202	TCEAL6	Xq22.1	protein_coding	5.29873234835208	5.29466563879208	4.46250931073572	4.76209580500329	5.54128531868127	6.33974378166727	3.60809779576549	4.01982499304587
Up	ENSG00000185742	1.533	0.000283	C11orf87	11q22.3	protein_coding	6.28565244715818	6.29313584610408	5.69196949703012	5.38741998852872	6.55030800459748	7.39787811977164	6.69346454042516	6.74511216967242
Up	ENSG00000157873	1.53035	0.000186	TNFRSF14	1p36.32	protein_coding	9.07950952530805	9.08051186402359	8.60522756917897	8.67919264189066	10.5637184443841	9.60048796807031	8.26292851342167	8.41493969098008
Up	ENSG00000147408	1.52364	3.56e-05	CSGALNACT1	8p21.3	protein_coding	5.90499782965188	5.89769043746951	6.39098319444427	6.19782062742322	7.38431275326387	8.11082485272249	5.82465634249821	5.42989805551896
Up	ENSG00000197355	1.51998	5.1e-39	UAP1L1	9q34.3	protein_coding	10.5291295063615	10.5297081443254	10.0704125697852	10.0148152913394	11.6776700422237	11.4294158732487	9.71387877074401	9.67693595405522
Up	ENSG00000145632	1.51259	7.88e-36	PLK2	5q11.2	protein_coding	11.3773533557479	11.3778388473215	10.4325586291931	10.385248909465	11.735339078229	12.0871981956902	10.8587668213544	10.8068535810702
Up	ENSG00000101638	1.5119	3.17e-14	ST8SIA5	18q21.1	protein_coding	7.93637386282253	7.9382565339068	7.41185036101274	7.56286765671645	8.97263511247095	8.97010568276847	7.12707648604191	7.24677616445949
Up	ENSG00000113552	1.49831	4.54e-42	GNPDA1	5q31.3	protein_coding	11.8461367911257	11.8465327982922	11.3023083551158	11.3785384382017	12.672887692835	12.9858533722903	11.3867141349913	11.3445361471667
Up	ENSG00000116668	1.4959	0.000986	SWT1	1q25.3	protein_coding	6.17506389517471	6.17297470225162	5.65553863895523	5.31304492798985	6.42395920611497	7.3251446032823	6.40546967511831	6.11653949735717
Up	ENSG00000128165	1.47585	1.43e-05	ADM2	22q13.33	protein_coding	6.92599082006492	6.92486084178101	6.53831843067247	6.62416183663224	8.31151114708985	7.61392077799629	5.99319961336526	6.63411103704491
Up	ENSG00000121361	1.47435	0.0429	KCNJ8	12p12.1	protein_coding	4.46546493962422	4.46056505840251	4.18426220170774	4.51909104624527	5.45775794663285	5.77964100203915	4.2643413385731	4.51999125586728
Up	ENSG00000008311	1.47089	1.34e-18	AASS	7q31.32	protein_coding	9.40061984916309	9.40114252491359	9.02847581315769	8.84012329412137	10.2215337579598	10.5767652980705	8.9221502313063	8.57375960968687
Up	ENSG00000174348	1.45797	0.0179	PODN	1p32.3	protein_coding	5.64538068894296	5.65014036430784	4.07815736965814	4.76209580500329	5.76626141341176	5.57976469379147	5.9391771181772	5.63894814953624
Up	ENSG00000166343	1.45209	3.3e-22	MSS51	10q22.2	protein_coding	9.1012745096309	9.10123743492028	8.60044414094362	8.64169881938179	10.0741927047111	10.0490460803685	8.50991490964521	8.23644811153684
Up	ENSG00000188153	1.44532	0.00677	COL4A5	Xq22.3	protein_coding	5.62148020818075	5.62745822607795	4.6956705677219	5.06371225158634	6.09128382108424	6.27501572013357	5.49088860594613	5.25625114258603
Up	ENSG00000172037	1.44394	1.46e-17	LAMB2	3p21.31	protein_coding	9.27793691010149	9.27911850191195	8.69770915276193	8.93616694387663	10.0105844562016	10.4627211462169	8.92562730081696	8.95037672664458
Up	ENSG00000101213	1.41896	0.0397	PTK6	20q13.33	protein_coding	4.88232753819848	4.89970231219608	4.54448864662071	4.38028821056819	5.54128531868127	5.89899699798036	4.17367368145328	4.07317353170207
Up	ENSG00000058866	1.41752	2.4e-11	DGKG	3q27.3	protein_coding	8.48559818090547	8.48728653704143	7.12259372003831	7.13656301615269	8.55954456604875	8.47493697454818	7.39128401554543	7.34764784897427
Up	ENSG00000197380	1.40525	0.0106	DACT3	19q13.32	protein_coding	5.20534958543525	5.20559347667091	4.95747233798837	4.97000914500101	6.22360308327534	6.27501572013357	4.5064692280844	4.44101905256297
Up	ENSG00000120693	1.39521	2.25e-23	SMAD9	13q13.3	protein_coding	9.57252046572224	9.57271837155961	8.51151409965301	8.65681347812045	9.99677960598658	9.92796289234897	9.47849663419923	9.59038463601249
Up	ENSG00000146674	1.39193	1.4e-06	IGFBP3	7p12.3	protein_coding	8.06599008212806	8.06604870546957	6.01315623705227	6.02221038431058	7.49320279131351	7.16765687805918	8.30090819570649	8.21583976253316
Up	ENSG00000172339	1.38826	5.41e-05	ALG14	1p21.3	protein_coding	7.20862647420461	7.21080113981004	6.41297491306927	6.82485175464938	7.44521654364319	8.3703758379933	6.96079710102125	7.0612001753502
Up	ENSG00000109861	1.38597	9.3e-05	CTSC	11q14.2	protein_coding	6.82496573569996	6.8287136530768	6.25149055730565	6.62416183663224	7.34417283247216	8.12925214055985	6.14409636875207	6.40362789374232
Up	ENSG00000186907	1.38036	7.86e-07	RTN4RL2	11q12.1	protein_coding	6.93571488210458	6.93413232292966	7.02601297719095	6.95282988855627	8.19705160690878	8.48927434504519	5.05589985845437	5.70803451588642
Up	ENSG00000126453	1.38002	0.00534	BCL2L12	19q13.33	protein_coding	5.29873234835208	5.29466563879208	5.2294273695861	5.45814804710197	6.34479947097659	6.87914540273024	4.89494020219681	5.03211195260226
Up	ENSG00000273604	1.37726	0.0335	EPOP	17q12	protein_coding	5.07062168417686	5.07757192591439	4.46250931073572	4.86979465535228	5.81742146239604	5.95516534185414	4.07692352520676	4.63089190773315
Up	ENSG00000165617	1.37017	3.61e-20	DACT1	14q23.1	protein_coding	9.20140569272067	9.20254083100344	8.43297442845047	8.49802993872298	9.79460575102741	9.85233422337824	7.92360167725703	7.93162510184316
Up	ENSG00000185340	1.36404	0.000103	GAS2L1	22q12.2	protein_coding	6.70500266990895	6.7041822678991	5.8291360885214	5.97475193557651	7.25420301647242	7.13155057590254	6.21401129192342	6.4647915623307
Up	ENSG00000178773	1.34625	0.00572	CPNE7	16q24.3	protein_coding	6.40245803008055	6.40405377595983	5.37096756032225	5.45814804710197	7.01949140990135	6.16023140744184	5.15402300091846	5.56638631571593
Up	ENSG00000183775	1.34291	0.000131	KCTD16	5q31.3	protein_coding	7.23249110222339	7.23350855612634	5.79604758794766	6.15588113290649	6.91375647023391	7.55152496763719	7.23190433696664	7.24095991442626
Up	ENSG00000139445	1.34221	0.000181	FOXN4	12q24.11	protein_coding	6.5741522850704	6.57974095692005	6.22687185589861	5.92567904988095	7.09745260736814	7.65689279595858	6.52030749851811	6.37204535202106
Up	ENSG00000055813	1.33687	0.0194	CCDC85A	2p16.1	protein_coding	5.82354158795644	5.81979976992078	4.8963398471808	5.31304492798985	6.23619126945198	6.4217640988615	5.20069034482609	4.12461947325552
Up	ENSG00000116954	1.33441	9.18e-11	RRAGC	1p34.3	protein_coding	8.72310672750483	8.7221739471811	8.23733049742317	8.32905074088158	9.36391877298848	9.81866755576213	8.40919316080181	8.87727122503295
Up	ENSG00000115738	1.32612	7.22e-34	ID2	2p25.1	protein_coding	11.1705500382034	11.1708721293002	9.945841004336	10.0409727498322	11.303027346611	11.3247094215008	10.8813246574792	11.0697611843278
Up	ENSG00000154736	1.32525	0.00017	ADAMTS5	21q21.3	protein_coding	7.2942650402681	7.29237034102404	6.90708674583338	7.11483587931912	7.6234858323159	8.78492669921074	6.96079710102125	6.90077115271027
Up	ENSG00000188042	1.32334	1.19e-23	ARL4C	2q37.1	protein_coding	10.3866284598002	10.3867745751646	9.31207606678448	9.29611665660232	10.4795333629723	10.7593926486571	10.1135427586225	10.2146252256333
Up	ENSG00000170577	1.31744	1.39e-07	SIX2	2p21	protein_coding	8.37558967615644	8.37603002399772	6.90708674583338	7.41068956504621	8.6039305057455	8.25764018647096	7.99815263456654	7.62723425017886
Up	ENSG00000205085	1.31511	0.00105	FAM71F2	7q32.1	protein_coding	6.30078088798212	6.30747598450602	5.54037810284685	5.65163960396572	6.841449064783	6.81987474703292	6.07061994793576	5.86752976454409
Up	ENSG00000008196	1.30695	4.25e-08	TFAP2B	6p12.3	protein_coding	7.72833044994434	7.73046256875492	7.18782434935679	7.02449945542606	8.23203871157416	8.5634230786611	7.69821195420531	7.89134889037448
Up	ENSG00000087076	1.30386	1.35e-10	HSD17B14	19q13.33	protein_coding	8.08795843165395	8.0869815895268	8.03239863560633	7.51390374871309	9.13099825407677	9.08469747154609	7.52565919583957	7.44698652677516
Up	ENSG00000101438	1.30136	1.54e-13	SLC32A1	20q11.23	protein_coding	9.02361565969416	9.02301841014135	7.69817046750453	7.70051434504531	9.01708007864811	8.94605315793082	8.50527477857522	8.56912478268558
Up	ENSG00000136997	1.29622	0.0178	MYC	8q24.21	protein_coding	5.98209971441008	5.98948864512644	4.6956705677219	5.15169874489327	5.97593107478266	6.20724658978539	5.41375611259102	6.05156911982099
Up	ENSG00000167994	1.28797	5.19e-07	RAB3IL1	11q12.3	protein_coding	7.3822329070251	7.38317703735345	7.28642174716346	6.79783514533388	8.34094844894526	8.3600107443036	5.85414999783305	5.8370102224349
Up	ENSG00000112425	1.27901	3.41e-10	EPM2A	6q24.3	protein_coding	8.36842746711578	8.36921047038912	7.94453751768989	7.81273174102336	8.94414524024591	9.34333093819206	7.82278220825558	8.01237191696224
Up	ENSG00000125430	1.26731	0.00474	HS3ST3B1	17p12	protein_coding	6.20753500474093	6.20396620282991	5.72750301802465	5.87487800785636	6.46731665733499	7.41800295978252	6.1200176407855	5.96953370015268
Up	ENSG00000166923	1.26428	1.65e-11	GREM1	15q13.3	protein_coding	9.03948545670679	9.04029365489708	8.30944931573541	8.48961288228515	9.47828064152059	9.81107817004276	8.32743715392922	8.72308885691002
Up	ENSG00000145451	1.25839	0.0316	GLRA3	4q34.1	protein_coding	5.41452491510747	5.40547041755939	4.46250931073572	4.64570379509664	5.62024024876134	5.68316153350514	6.36506510767296	6.28428040312781
Up	ENSG00000007062	1.25671	0.00176	PROM1	4p15.32	protein_coding	6.70500266990895	6.7041822678991	5.8291360885214	5.97475193557651	6.67574832991446	7.44767344304698	6.64366406553899	6.38264987225041
Up	ENSG00000007062	1.25671	0.00176	CD133	4p15.32	protein_coding	6.70500266990895	6.7041822678991	5.8291360885214	5.97475193557651	6.67574832991446	7.44767344304698	6.64366406553899	6.38264987225041
Up	ENSG00000125675	1.25103	1.49e-09	GRIA3	Xq25	protein_coding	8.95115767909122	8.95177140897856	8.51660112791285	8.11590969362899	9.31283723988571	9.82244732927802	8.6677354905347	8.41752032955795
Up	ENSG00000172803	1.25072	1.64e-05	SNX32	11q13.1	protein_coding	6.9644998931899	6.96159453979412	6.69011539508	6.52879876444053	7.80765675529948	7.86911622164524	6.59208287331633	6.2729246454929
Up	ENSG00000073756	1.24917	3.13e-23	PTGS2	1q31.1	protein_coding	11.5989259560233	11.5990716468866	9.65197117602052	9.85034316539155	11.0837544222	10.8930033030729	11.5249389443309	11.767051057745
Up	ENSG00000115461	1.24782	1.21e-23	IGFBP5	2q35	protein_coding	12.6926127120334	12.6928434201962	12.4515054772409	12.4861646172042	13.4724223163641	13.9254769631849	11.7450849943624	11.6922987069688
Up	ENSG00000052795	1.23407	9.79e-27	FNIP2	4q32.1	protein_coding	11.8992846548998	11.899557913927	11.3169618032608	11.4648006625701	12.4537737271157	12.7779717735889	11.9433512414826	11.883626310775
Up	ENSG00000175928	1.22932	4.77e-05	LRRN1	3p26.2	protein_coding	7.27906775624112	7.27787850573453	7.02601297719095	7.13656301615269	7.84922294542751	8.6339464358857	6.84804806305719	6.95861802593414
Up	ENSG00000167992	1.2223	0.0173	VWCE	11q12.2	protein_coding	5.7592817128219	5.75849161196057	5.01611937349872	5.71077021814323	6.27330992065662	6.72613684593279	4.95061278143458	4.70035597632698
Up	ENSG00000123836	1.22152	6.92e-44	PFKFB2	1q32.1	protein_coding	13.3517519939555	13.3519876035774	12.2982143900715	12.4184937921369	13.514206609326	13.6421656740456	12.9498935001844	12.9222377062796
Up	ENSG00000042062	1.21476	0.0269	RIPOR3	20q13.13	protein_coding	5.10550143870505	5.11065800246609	5.01611937349872	5.31304492798985	6.10507539465479	6.4415607419259	5.00421658087271	4.7666285121195
Up	ENSG00000162066	1.20665	7.46e-21	AMDHD2	16p13.3	protein_coding	9.7063555446816	9.70723629510235	9.19320660750123	9.26192818577087	10.3816562157407	10.4723763466402	9.03590798184476	8.91611307491539
Up	ENSG00000126368	1.20541	6.87e-07	NR1D1	17q21.1	protein_coding	8.78896157695011	8.7901264626752	7.08199101358079	7.24054578596743	8.5620466054389	8.04117001215092	7.73037732695821	7.5680703761066
Up	ENSG00000182405	1.20392	0.000671	PGBD4	15q14	protein_coding	6.78248797785665	6.77812529153795	6.01315623705227	5.97475193557651	6.92157140898037	7.36715449398548	6.83331409951653	6.97272445886531
Up	ENSG00000101745	1.20267	0.000899	ANKRD12	18p11.22	protein_coding	9.67040723179719	9.67026337505037	8.86658717867441	9.32478973322302	9.89526811286204	10.6294973601632	9.98112428954441	10.1203552856803
Up	ENSG00000067082	1.19721	1.06e-07	KLF6	10p15.2	protein_coding	10.0818497759146	10.0824871733942	8.34420035592847	8.44677484490682	9.91986108833757	9.11583305650066	8.26292851342167	8.50747655148673
Up	ENSG00000064225	1.18213	4.47e-07	ST3GAL6	3q12.1	protein_coding	7.4584136993187	7.45578703080911	8.0181216903822	8.21113544087963	8.94797655339527	9.56482976602049	7.35047450034451	7.5680703761066
Up	ENSG00000160469	1.18039	1.61e-10	BRSK1	19q13.42	protein_coding	8.58162898566276	8.58175220009614	7.89070023058956	7.79917271438724	9.04953771298799	8.98029240569504	7.88125301825165	7.73046737923824
Up	ENSG00000114544	1.1761	2.86e-14	SLC41A3	3q21.3	protein_coding	10.1565144832846	10.1566385613274	9.54898093417584	9.68693720155504	10.5461328693875	11.0020110766523	9.89860483954847	9.74734857048436
Up	ENSG00000197483	1.17384	1.83e-05	ZNF628	19q13.42	protein_coding	7.54989306990212	7.54925600561782	6.90708674583338	6.71361028889211	7.90152825054678	8.04117001215092	6.64366406553899	7.04125898337728
Up	ENSG00000131910	1.16716	5.49e-11	NR0B2	1p36.11	protein_coding	9.05295056505222	9.05311567778128	7.97442305115895	7.82616452009347	8.94222576139872	9.18792621278615	8.87616877752911	8.88288449729425
Up	ENSG00000159167	1.16516	0.0128	STC1	8p21.2	protein_coding	6.59884304623449	6.60317969035122	4.76570782147494	5.38741998852872	6.33312785292443	5.8405529573343	7.1862518117862	7.16927208088424
Up	ENSG00000099290	1.16167	3.79e-16	WASHC2A	10q11.23	protein_coding	9.31566328493166	9.3168214463581	8.83842459876612	9.04356794828108	10.0530035863347	10.1305780145625	9.05825514750957	8.91611307491539
Up	ENSG00000007384	1.16137	0.0119	RHBDF1	16p13.3	protein_coding	6.10784333955088	6.10891997860411	5.37096756032225	5.87487800785636	6.40178184911542	6.99084663493055	5.59936641774303	5.50946482009806
Up	ENSG00000103249	1.15702	3.85e-27	CLCN7	16p13.3	protein_coding	11.0340685943399	11.0342068990951	10.4446190923737	10.5215346668472	11.7242116412262	11.5391441739289	10.3257914383871	10.3679226903738
Up	ENSG00000117525	1.15516	4.43e-12	F3	1p21.3	protein_coding	9.56470827787254	9.56527876242306	8.43834553988196	8.45544481637632	9.75031494739267	9.40007869434762	8.71672576874397	8.74790839550248
Up	ENSG00000206052	1.1503	0.0161	DOK6	18q22.2	protein_coding	6.15855010005725	6.15722566700916	5.2294273695861	6.27821023902249	6.70321027082357	7.0692897140605	6.28069407535036	5.60312338107549
Up	ENSG00000196562	1.14735	4.05e-06	SULF2	20q13.12	protein_coding	7.51139564559083	7.51259184388382	7.59613992697917	7.13656301615269	8.64699152908988	8.40103166149785	6.21401129192342	6.09090137170765
Up	ENSG00000185818	1.14414	2.29e-05	NAT8L	4p16.3	protein_coding	7.3822329070251	7.38317703735345	7.16208492833816	6.65459837511462	7.98220946190568	8.17135533044098	6.80338691510392	6.87095401128593
Up	ENSG00000107562	1.14377	2.51e-38	CXCL12	10q11.21	protein_coding	13.0628345063763	13.0631079239632	11.4046346132649	11.3380886152446	12.517522451451	12.5138360474709	12.5402115962018	12.4237611112878
Up	ENSG00000235961	1.14055	0.000108	PNMA6A	Xq28	protein_coding	7.19249454972528	7.1954618412068	6.90708674583338	6.39097270029489	7.83687834939512	7.7786245401052	6.67705465056135	6.4345338362262
Up	ENSG00000172201	1.1374	3.66e-12	ID4	6p22.3	protein_coding	10.273281394748	10.2735540561357	9.5440070021653	9.62680083551596	10.4795333629723	10.9276322700334	10.0858397142173	10.4267484400797
Up	ENSG00000187634	1.13675	6.06e-05	SAMD11	1p36.33	protein_coding	7.9698858954254	7.97015507698022	6.67199153291118	6.42668315233196	7.82025283939972	7.4863081021856	6.94717602185726	7.06778645486063
Up	ENSG00000134294	1.1361	0.000556	SLC38A2	12q13.11	protein_coding	11.3083874384954	11.3086828295457	10.6951212985214	10.8733297530758	11.5580555056603	12.2113087128693	11.283453243993	11.7052935485944
Up	ENSG00000151743	1.13319	0.000879	AMN1	12p11.21	protein_coding	7.55621060463042	7.55527712317851	6.76041637293883	6.97711749676362	7.3899569352456	8.4060782273033	7.65696976138683	7.86133432902063
Up	ENSG00000111837	1.13055	0.0117	MAK	6p24.2	protein_coding	6.01915855601207	6.02463255083465	5.45815806382164	5.52557011094503	6.36786319498641	6.72613684593279	6.04527200991017	6.01113442505785
Up	ENSG00000196159	1.12947	0.00511	FAT4	4q28.1	protein_coding	6.9739686683021	6.9706336604897	5.92407821726753	5.92567904988095	6.72123205232272	7.25974305964454	6.98765941949569	6.33975592223784
Up	ENSG00000112531	1.12244	1.91e-06	QKI	6q26	protein_coding	7.65370075186271	7.65396886411295	7.63408206047508	7.54673029586816	8.46110099258858	8.92159282224361	7.52565919583957	7.71376671936625
Up	ENSG00000136826	1.12232	0.000217	KLF4	9q31.2	protein_coding	8.79698602143855	8.79776509279852	7.20052387495627	6.74223507290095	8.4422104904895	7.63126348055649	7.99153223945567	7.58194050998768
Up	ENSG00000121350	1.12082	0.0127	PYROXD1	12p12.1	protein_coding	6.45749580639935	6.45647057577461	5.79604758794766	6.02221038431058	6.34479947097659	7.43785092662615	6.86263307146527	7.05458368980317
Up	ENSG00000182185	1.11923	0.0156	RAD51B	14q24.1	protein_coding	6.37413120734061	6.37711347032598	5.61816394567126	5.23462621406958	6.28547357020036	6.72613684593279	5.66740317789067	5.92669769262688
Up	ENSG00000131061	1.11838	6e-06	ZNF341	20q11.22	protein_coding	8.18083236258369	8.17954375698361	7.54726446693031	7.51390374871309	8.34094844894526	8.8931207130554	7.95115890396344	7.63612482368883
Up	ENSG00000106331	1.11205	1.42e-08	PAX4	7q32.1	protein_coding	9.03270547968103	9.03383965506585	8.94414863146413	8.66431183746602	9.62189979921963	10.1829704689797	8.08156228218085	8.03607615256933
Up	ENSG00000148082	1.1112	3.62e-07	SHC3	9q22.1	protein_coding	8.63632174424848	8.63673451502644	7.16208492833816	6.77030293917456	8.16778092891667	8.00170956534449	9.19419776251766	9.2788672973357
Up	ENSG00000198467	1.11118	0.00767	HEL-S-273	9p13.3	protein_coding	6.70500266990895	6.7041822678991	6.41297491306927	6.15588113290649	7.7691948927706	6.77376698029823	5.91138784417485	6.20284646455846
Up	ENSG00000198467	1.11118	0.00767	TPM2	9p13.3	protein_coding	6.70500266990895	6.7041822678991	6.41297491306927	6.15588113290649	7.7691948927706	6.77376698029823	5.91138784417485	6.20284646455846
Up	ENSG00000115525	1.11107	2.67e-15	ST3GAL5	2p11.2	protein_coding	10.0542188015764	10.0540661537884	10.0049531818263	9.94573078298692	10.8742267640004	11.2745443448821	9.54330437077392	9.53679630971128
Up	ENSG00000101605	1.11049	0.0118	MYOM1	18p11.31	protein_coding	6.37413120734061	6.37711347032598	5.17898366010929	6.11268584996424	6.62878383528827	6.80466863652117	6.04527200991017	6.14172995199994
Up	ENSG00000162772	1.10711	0.0188	ATF3	1q32.3	protein_coding	7.50487833630077	7.50638952758568	6.04166722765494	5.87487800785636	7.52945230393423	6.16023140744184	5.82465634249821	5.8370102224349
Up	ENSG00000124490	1.10347	0.0113	CRISP2	6p12.3	protein_coding	6.28565244715818	6.29313584610408	5.37096756032225	6.11268584996424	6.43492133826061	7.10696771278562	6.83331409951653	6.90077115271027
Up	ENSG00000232593	1.10111	5.51e-07	KANTR	Xp11.22	protein_coding	8.2603696291022	8.25916485845502	7.59613992697917	8.0714820296686	8.75590742396144	9.07838890026798	8.10014461986013	8.3270806201032
Up	ENSG00000179603	1.10041	1.12e-05	GRM8	7q31.33	protein_coding	7.90206483703152	7.90091595514932	7.59613992697917	7.83947338089851	8.45303533182312	9.09410890450465	7.63164640160266	7.75107495607457
Up	ENSG00000182103	1.0987	1.33e-06	FAM181B	11q14.1	protein_coding	8.43507423743149	8.43599741581078	7.41185036101274	7.24054578596743	8.57696839681445	8.21801517243209	7.97148679637821	8.12086027492711
Up	ENSG00000146410	1.09395	0.00974	MTFR2	6q23.3	protein_coding	5.96320709328183	5.97159035149202	5.61816394567126	5.87487800785636	6.47795543835066	7.04361302576239	6.62667442478297	6.66918370823886
Up	ENSG00000053108	1.07536	0.00301	FSTL4	5q31.1	protein_coding	6.9644998931899	6.96159453979412	6.20182574754276	5.92567904988095	7.2603787405173	6.93607681290284	6.50179148481397	6.20284646455846
Up	ENSG00000161133	1.06795	0.00266	USP41	22q11.21	protein_coding	6.94537384052809	6.94334460116043	6.55818975299653	6.71361028889211	7.32072413460527	7.96798079767161	6.09553020536588	6.66049515061502
Up	ENSG00000196482	1.06317	0.00253	NR3B3	1q41	protein_coding	7.08299640173892	7.08326187752992	6.79432260998019	7.11483587931912	7.53455724653944	8.35480013739572	6.94717602185726	7.55874897955059
Up	ENSG00000196482	1.06317	0.00253	ESRRG	1q41	protein_coding	7.08299640173892	7.08326187752992	6.79432260998019	7.11483587931912	7.53455724653944	8.35480013739572	6.94717602185726	7.55874897955059
Up	ENSG00000144290	1.05399	1.06e-09	SLC4A10	2q24.2	protein_coding	9.60487739809349	9.60500442094994	8.38927010689344	8.39363150451653	9.22399097723995	9.63528604482471	9.65015213502022	9.5754407975683
Up	ENSG00000114796	1.05238	2.45e-08	KLHL24	3q27.1	protein_coding	9.21743883162813	9.21780544317969	8.90976100823163	8.95463157634416	9.70575310466697	10.2149548807212	9.07400809981019	9.40516128896025
Up	ENSG00000181218	1.05174	6.33e-07	H2AW	1q42.13	protein_coding	7.82567728272885	7.82818558810958	7.7850521569519	7.67104104984556	8.62082951698478	8.92159282224361	7.94431878779781	7.87266309166908
Up	ENSG00000138944	1.0495	3.87e-18	SHISAL1	22q13.31	protein_coding	10.1153931757771	10.1154619941041	9.53149662629427	9.56003418150893	10.6272214759742	10.5496584198973	9.29710889205076	9.19861957138042
Up	ENSG00000083750	1.04537	1.15e-08	RRAGB	Xp11.21	protein_coding	8.65704350336589	8.65647435148653	8.34991167708299	8.40262578743457	9.21606935235428	9.59386884325536	8.43869543144599	8.52193867156872
Up	ENSG00000267041	1.04081	0.00278	ZNF850	19q13.12	protein_coding	7.14298738486158	7.14045232376017	6.59712967164514	6.65459837511462	7.18446579260397	8.00170956534449	6.91954187785664	7.0612001753502
Up	ENSG00000105649	1.03986	5.63e-05	RAB3A	19p13.11	protein_coding	7.80460520581621	7.80310387311036	7.38984136212436	7.33753518630912	8.09362605659419	8.65105148374884	7.34008916370418	7.37445993839997
Up	ENSG00000134042	1.03982	0.0315	MRO	18q21.2	protein_coding	6.43023935876489	6.43050021732074	4.95747233798837	5.65163960396572	6.30949746376619	6.20724658978539	6.1200176407855	6.513852230937
Up	ENSG00000130066	1.03053	6.54e-25	SAT1	Xp22.11	protein_coding	11.437194644533	11.4373251674151	11.1444925718766	10.9381700999449	12.0684135101447	12.0887683151402	11.1246150376827	11.1611380835453
Up	ENSG00000130066	1.03053	6.54e-25	SAT	Xp22.11	protein_coding	11.437194644533	11.4373251674151	11.1444925718766	10.9381700999449	12.0684135101447	12.0887683151402	11.1246150376827	11.1611380835453
Up	ENSG00000149970	1.029	0.014	CNKSR2	Xp22.12	protein_coding	6.17506389517471	6.17297470225162	5.61816394567126	6.19782062742322	6.69411424960839	7.0692897140605	6.04527200991017	6.24994140969816
Up	ENSG00000140993	1.02605	0.0284	TIGD7	16p13.3	protein_coding	5.57245756436313	5.58099524507147	5.41522139089594	5.97475193557651	6.29753552242253	6.97734787355389	6.57447101643494	6.4846164795221
Up	ENSG00000140545	1.02033	3.06e-13	MFGE8	15q26.1	protein_coding	9.885111512913	9.88508514023045	9.69523684811142	9.59576575171462	10.4933636926289	10.82680360994	9.52965998096811	9.528464205022
Up	ENSG00000248485	1.01995	0.00105	PCP4L1	1q23.3	protein_coding	7.62993884725497	7.63134731174903	6.2995024004704	6.39097270029489	7.2355156241222	7.41800295978252	6.98765941949569	7.31480141107138
Up	ENSG00000134602	1.01926	2.12e-06	STK26	Xq26.2	protein_coding	8.16851433422212	8.16780193348053	7.86699754116027	7.83947338089851	8.63039795800945	9.07522423966085	8.18383127813622	8.13660879877117
Up	ENSG00000196151	1.01466	0.000184	WDSUB1	2q24.2	protein_coding	8.07041059504518	8.07025965097958	7.67105185294154	8.16958683242118	8.47444435678594	9.28973053190796	8.57335679982452	8.66346011238735
Up	ENSG00000124466	1.01313	0.0122	LYPD3	19q13.31	protein_coding	6.25491116182809	6.24923983600942	6.20182574754276	5.71077021814323	6.7390314849564	7.19123530390743	6.28069407535036	6.29554747480551
Up	ENSG00000196357	1.01243	0.0168	ZNF565	19q13.12	protein_coding	6.388364141026	6.39064650628021	5.9840704244393	5.97475193557651	6.57033076952033	7.27085128855917	6.01947073544617	6.21476511032532
Up	ENSG00000092439	1.01241	2.04e-09	TRPM7	15q21.2	protein_coding	10.6313997142775	10.6315300961073	9.89205325542141	10.1964561421475	10.7529958727894	11.3133383771753	10.7264754123569	10.8466539744227
Up	ENSG00000114757	1.00979	0.00436	PEX5L	3q26.33	protein_coding	6.49743861547061	6.49457004945243	6.34596777170414	6.02221038431058	7.04117476505883	7.3251446032823	6.6604559573186	6.84817964509425
Up	ENSG00000006468	1.00857	0.00183	ETV1	7p21.2	protein_coding	7.64779686586243	7.64834664285479	7.18782434935679	7.0476193737344	7.61387128427735	8.50347063298987	7.64013700590193	8.0327135853429
Up	ENSG00000179598	1.00525	0.0134	PLD6	17p11.2	protein_coding	6.9549685612921	6.9524984277574	6.69011539508	5.45814804710197	7.29086693226434	7.14368669092165	5.91138784417485	6.07790940402415
Up	ENSG00000009724	1.00004	0.000834	MASP2	1p36.22	protein_coding	7.06538773642938	7.06649651723881	6.47700749814368	6.59306931432635	7.3955791218066	7.60517061593301	7.39128401554543	7.23512012113325
Up	ENSG00000104497	0.999673	0.0052	SNX16	8q21.13	protein_coding	7.19249454972528	7.1954618412068	6.2995024004704	6.97711749676362	7.22923231237901	7.94735842746633	7.17460933147442	7.47202995300935
Up	ENSG00000157978	0.993821	2.59e-13	LDLRAP1	1p36.11	protein_coding	11.2156480007926	11.2157547830006	11.1681224263564	11.0425533117071	11.8757089651651	12.2983607404064	10.4944853036642	10.3430253496863
Up	ENSG00000182631	0.993785	0.0143	RXFP3	5p13.2	protein_coding	6.92599082006492	6.92486084178101	5.45815806382164	6.19782062742322	6.82487644723558	6.70990416335584	6.21401129192342	6.1291897043283
Up	ENSG00000106080	0.993364	0.0137	FKBP14	7p14.3	protein_coding	6.30078088798212	6.30747598450602	5.95438613360138	5.65163960396572	6.84966452573695	6.67688037140847	6.36506510767296	6.55193386226657
Up	ENSG00000138650	0.991558	0.0499	PCDH10	4q28.3	protein_coding	6.388364141026	6.39064650628021	5.65553863895523	5.31304492798985	6.03476004019491	6.78930054367915	5.56410572176664	5.94111814364923
Up	ENSG00000197063	0.991225	6.2e-23	MAFG	17q25.3	protein_coding	10.9886638973894	10.9887700710339	10.4379312859768	10.475391461843	11.4117548054747	11.4787513565947	10.5177098093349	10.4646739368587
Up	ENSG00000196353	0.990655	9.74e-10	CPNE4	3q22.1	protein_coding	9.15845079989423	9.15971077274277	8.34420035592847	8.20085992789921	9.23657579403319	9.29245837937466	9.39817979283603	9.24730179948318
Up	ENSG00000215912	0.989834	0.00815	TTC34	1p36.32	protein_coding	6.9739686683021	6.9706336604897	6.27569619458098	5.87487800785636	7.25420301647242	6.80466863652117	6.36506510767296	6.42430524363587
Up	ENSG00000124194	0.987853	7.1e-13	GDAP1L1	20q13.12	protein_coding	9.46918040464345	9.46969151895051	9.43269724226124	9.19620233790084	10.3638414891073	10.2532634069624	8.75240674048533	8.74174342582357
Up	ENSG00000164039	0.986947	0.00384	BDH2	4q24	protein_coding	7.21662529288308	7.21841005944937	6.57779108721261	6.59306931432635	7.31480192223044	7.75508606687332	7.24309526369277	6.63411103704491
Up	ENSG00000164949	0.984935	1.61e-05	GEM	8q22.1	protein_coding	8.56606121263785	8.56692801868921	7.60571941894416	7.79917271438724	8.66804946268917	8.66795610279146	7.37102355048099	7.91710896974927
Up	ENSG00000016402	0.984292	0.000128	IL20RA	6q23.3	protein_coding	7.60577900895212	7.60836539391313	7.25023275828587	6.82485175464938	7.9596143922776	8.12313582610085	7.46003553338557	7.44698652677516
Up	ENSG00000185551	0.982173	0.00708	NR2F2	15q26.2	protein_coding	6.68207751770233	6.68234040838	6.09705259500375	5.97475193557651	6.95241459284028	7.01747105742014	6.40546967511831	6.55193386226657
Up	ENSG00000204386	0.980938	3.2e-29	NEU1	6p21.33	protein_coding	12.4093597968917	12.4097369941498	11.9966448181989	11.9627782678565	12.9004978604176	13.0193774710706	12.0744310598626	12.0412750865676
Up	ENSG00000274750	0.966626	0.0167	H3C6	6p22.2	protein_coding	6.81446297173502	6.8187368973791	6.01315623705227	6.35435583829855	6.63829983888129	7.4863081021856	7.31909148464579	7.03455019415295
Up	ENSG00000274750	0.966626	0.0167	H3C1	6p22.2	protein_coding	6.81446297173502	6.8187368973791	6.01315623705227	6.35435583829855	6.63829983888129	7.4863081021856	7.31909148464579	7.03455019415295
Up	ENSG00000204389	0.964715	9.32e-12	HSPA1A	6p21.33	protein_coding	9.20341960649132	9.20445776344636	9.4380693838288	9.33891536448526	10.4715703794787	10.2163920043186	9.13234804666643	9.09119020760736
Up	ENSG00000204389	0.964715	9.32e-12	HEL-S-103	6p21.33	protein_coding	9.20341960649132	9.20445776344636	9.4380693838288	9.33891536448526	10.4715703794787	10.2163920043186	9.13234804666643	9.09119020760736
Up	ENSG00000158246	0.963989	2.36e-09	TENT5B	1p36.11	protein_coding	9.32494272197818	9.32565495470894	8.68420922748251	8.48114643023283	9.51877146767344	9.5872192096836	8.64682147763542	8.43035473104016
Up	ENSG00000184221	0.963911	0.032	OLIG1	21q22.11	protein_coding	6.48424683924327	6.48198168932949	5.54037810284685	5.38741998852872	6.45659884019119	6.27501572013357	6.14409636875207	6.2383110147188
Up	ENSG00000170561	0.962763	4.38e-09	IRX2	5p15.33	protein_coding	9.01676051205584	9.01648648744503	8.70663942945193	8.75840164553463	9.71814545707466	9.65237531088809	8.20687643731845	8.53862993065088
Up	ENSG00000157654	0.961167	2.82e-11	PALM2AKAP2	9q31.3	protein_coding	9.86362295216797	9.86341010084652	8.96290453451697	8.9908666448682	9.80414876761862	10.0570889834787	9.6710182678566	9.60630675244874
Up	ENSG00000157654	0.961167	2.82e-11	PALM2	9q31.3	protein_coding	9.86362295216797	9.86341010084652	8.96290453451697	8.9908666448682	9.80414876761862	10.0570889834787	9.6710182678566	9.60630675244874
Up	ENSG00000157654	0.961167	2.82e-11	AKAP2	9q31.3	protein_coding	9.86362295216797	9.86341010084652	8.96290453451697	8.9908666448682	9.80414876761862	10.0570889834787	9.6710182678566	9.60630675244874
Up	ENSG00000168779	0.958502	1.55e-08	SHOX2	3q25.32	protein_coding	9.16466607232159	9.16562664818423	8.73746713609319	8.87285343795479	9.56690343288568	9.92971612572433	8.69651493447643	8.78635308425769
Up	ENSG00000185670	0.955263	0.0124	ZBTB3	11q12.3	protein_coding	6.41641556495643	6.41733759541967	5.92407821726753	6.06815724732349	6.77398478698803	7.03060125309647	6.60948232192725	6.52346729103922
Up	ENSG00000139679	0.953746	0.0415	LPAR6	13q14.2	protein_coding	6.25491116182809	6.24923983600942	5.69196949703012	5.65163960396572	6.40178184911542	6.74218891455758	6.16777980865624	6.9154517689284
Up	ENSG00000125384	0.953314	4.49e-05	PTGER2	14q22.1	protein_coding	8.13091634729256	8.13199195066877	6.93774993764041	7.17905962363107	7.93665980715595	8.0281360871837	8.34831458886758	8.38096443241825
Up	ENSG00000103042	0.952437	3.5e-14	SLC38A7	16q21	protein_coding	9.99150109753678	9.99216200669099	9.59539717262896	9.4900270529801	10.4729005993507	10.5208698188312	9.49497353521653	9.34135869162964
Up	ENSG00000070601	0.952102	0.0165	FRMPD1	9p13.2	protein_coding	6.73872149267204	6.73633728078208	6.04166722765494	5.97475193557651	6.70321027082357	7.13155057590254	6.23658308495069	5.94111814364923
Up	ENSG00000170004	0.951795	1.58e-25	CHD3	17p13.1	protein_coding	12.0706975612444	12.0708920489497	11.5123285412441	11.3955328187805	12.3851358006791	12.4314663030665	11.5549971572689	11.5023738834614
Up	ENSG00000164463	0.951409	0.00107	CREBRF	5q35.1	protein_coding	7.27906775624112	7.27787850573453	6.967774951136	6.42668315233196	7.62826918477491	7.73115716989482	7.27615643894364	7.34764784897427
Up	ENSG00000160961	0.94976	0.000127	ZNF333	19p13.12	protein_coding	7.7505378147651	7.75159311503478	7.27445933192213	7.19984753900074	8.02273646222	8.32313499588921	7.58842726522871	7.41634904293087
Up	ENSG00000167074	0.947258	2.23e-10	TEF	22q13.2	protein_coding	9.56157151929178	9.56229214346323	8.60999518978264	8.70122995491525	9.58054184591083	9.60488390641081	8.75631736367208	8.8810158321852
Up	ENSG00000197837	0.945374	0.0384	H4-16	12p12.3	protein_coding	6.68207751770233	6.68234040838	5.2294273695861	5.45814804710197	6.10507539465479	6.31848881190652	6.62667442478297	6.52346729103922
Up	ENSG00000197837	0.945374	0.0384	H4C1	12p12.3	protein_coding	6.68207751770233	6.68234040838	5.2294273695861	5.45814804710197	6.10507539465479	6.31848881190652	6.62667442478297	6.52346729103922
Up	ENSG00000197837	0.945374	0.0384	HIST1H4J	12p12.3	protein_coding	6.68207751770233	6.68234040838	5.2294273695861	5.45814804710197	6.10507539465479	6.31848881190652	6.62667442478297	6.52346729103922
Up	ENSG00000186577	0.944294	7.43e-09	SMIM29	6p21.31	protein_coding	8.7118326199162	8.7114296906999	8.5811502323416	8.62642413109542	9.42841641397404	9.65025019021626	8.59098218109843	8.57837959443265
Up	ENSG00000186577	0.944294	7.43e-09	C6orf1	6p21.31	protein_coding	8.7118326199162	8.7114296906999	8.5811502323416	8.62642413109542	9.42841641397404	9.65025019021626	8.59098218109843	8.57837959443265
Up	ENSG00000118707	0.940092	1.58e-07	TGIF2	20q11.23	protein_coding	8.89992057050523	8.90066483554426	8.5064090707398	8.24153002417176	9.20650562741111	9.43999141130661	8.34831458886758	8.48550785804801
Up	ENSG00000181449	0.935505	0.0357	SOX2	3q26.33	protein_coding	6.33057000803491	6.33573560212331	6.27569619458098	5.92567904988095	6.58023889816129	7.38770943715281	5.88305276098009	5.63894814953624
Up	ENSG00000244694	0.932497	0.009	PTCHD4	6p12.3	protein_coding	6.9739686683021	6.9706336604897	6.17633712916441	6.11268584996424	6.98261216282514	7.10696771278562	6.40546967511831	6.69493976645873
Up	ENSG00000080200	0.930976	6.25e-07	CRYBG3	3q11.2	protein_coding	9.56314075108842	9.56378622579282	8.72433583920708	9.02038248732852	9.5606612748437	10.0081449156176	9.27819395342454	9.03515911121316
Up	ENSG00000174738	0.929622	1.76e-11	NR1D2	3p24.2	protein_coding	10.2324439335502	10.2328104915774	9.41645973950894	9.61136674488428	10.2993235179759	10.5689115988989	10.0733544066082	10.1447012247373
Up	ENSG00000128016	0.929552	0.000221	ZFP36	19q13.2	protein_coding	9.25481827771773	9.25527497984567	7.91401978404769	7.70051434504531	9.05131968105038	8.30163207473975	7.673608382304	7.79142751168185
Up	ENSG00000090674	0.928619	6.61e-10	MCOLN1	19p13.2	protein_coding	10.1471284493876	10.1476999399378	9.87036123916566	9.69061377897985	10.4966371781979	10.9082002754723	9.80164711018464	9.83006451777387
Up	ENSG00000164175	0.92545	0.00259	SLC45A2	5p13.2	protein_coding	7.30180406802786	7.29956203292965	7.20052387495627	7.13656301615269	7.72522133353668	8.38066699419053	6.59208287331633	6.35059956186942
Up	ENSG00000164713	0.925103	1.48e-14	BRI3	7q21.3	protein_coding	10.6057425938792	10.6063779496117	10.4217529164897	10.1571362075553	11.2430910487111	11.206029339928	9.98279423580901	10.129041270721
Up	ENSG00000170681	0.924313	0.0259	CAVIN4	9q31.1	protein_coding	6.35975645814872	6.3634522862472	5.9840704244393	5.71077021814323	6.61920464722581	6.87914540273024	6.01947073544617	6.07790940402415
Up	ENSG00000100968	0.920965	4.1e-06	NFATC4	14q12	protein_coding	8.13514261654157	8.13601501538815	7.85097660011954	7.77166626717463	8.72050794071772	8.72964076548304	7.76960107472897	7.90244529318194
Up	ENSG00000116711	0.915446	2.65e-05	PLA2G4A	1q31.1	protein_coding	8.77277753499467	8.77214411859718	7.898515371603	8.0021649243321	8.62801179065541	9.05929596264134	9.05190548663335	9.43476145952109
Up	ENSG00000147255	0.914456	3.43e-10	IGSF1	Xq26.2	protein_coding	10.0100291538676	10.009808439632	9.24928868885449	9.51512517377441	10.1822275622558	10.395801662497	9.91269003673464	9.73395245951506
Up	ENSG00000081087	0.913832	3.56e-07	OSTM1	6q21	protein_coding	9.02589348949862	9.02518916223471	8.60522756917897	8.56365488614936	9.37534490074892	9.60926649086477	8.74848548819881	9.10566478938054
Up	ENSG00000104825	0.91179	1.91e-08	NFKBIB	19q13.2	protein_coding	9.00063734598964	9.0011293321257	8.43834553988196	8.57960507850554	9.3407913961457	9.47882958837012	8.58659598173747	8.60579305921529
Up	ENSG00000188766	0.911333	0.000929	SPRED3	19q13.2	protein_coding	7.83609901644632	7.83809743942477	7.16208492833816	6.77030293917456	7.78212978026787	8.00170956534449	7.19780108947499	7.52084919518715
Up	ENSG00000163577	0.9098	5.87e-06	EIF5A2	3q26.2	protein_coding	8.8924501460813	8.89355335057549	8.42217184130085	8.30046306879038	9.08476547521943	9.44244967031636	8.47236914460555	8.85269145975988
Up	ENSG00000136541	0.90974	1.55e-09	ERMN	2q24.1	protein_coding	10.6986205239914	10.6990293857421	10.4905852852602	10.353131712822	11.0697565159979	11.5613672999721	10.2612074965091	10.3156170005221
Up	ENSG00000149634	0.907862	0.0148	SPATA25	20q13.12	protein_coding	6.59884304623449	6.60317969035122	6.04166722765494	6.71361028889211	7.11800340614789	7.39787811977164	6.28069407535036	6.513852230937
Up	ENSG00000157833	0.90632	2.15e-08	GAREM2	2p23.3	protein_coding	9.22934782655554	9.22914883780944	8.87849057203256	8.85330458982843	9.60985828318324	9.9191646231284	8.55999499979116	8.61256580127829
Up	ENSG00000099338	0.903107	0.0234	CATSPERG	19q13.2	protein_coding	6.388364141026	6.39064650628021	6.32292214375997	5.87487800785636	6.9058989680576	7.10696771278562	5.70025498377216	5.52868927233115
Up	ENSG00000135740	0.898261	0.00628	SLC9A5	16q22.1	protein_coding	6.69358562985617	6.69330267243557	6.53831843067247	6.46153098691061	7.3786464030819	7.36715449398548	6.25880716252856	6.20284646455846
Up	ENSG00000188295	0.894672	0.0012	ZNF669	1q44	protein_coding	7.65370075186271	7.65396886411295	7.22559239953466	7.09277651987095	7.88962501360372	8.1948738780963	7.97819960504179	7.49175632757426
Up	ENSG00000113328	0.891848	0.0371	CCNG1	5q34	protein_coding	9.83403117820741	9.83399399517553	9.68623548830204	10.0177452062169	10.2940653509938	11.096350225855	10.1437125988627	10.5570990469462
Up	ENSG00000172661	0.890502	7.67e-11	WASHC2C	10q11.22	protein_coding	9.62755309801013	9.62803951533947	9.52393799503706	9.51926607023625	10.3120141290619	10.5044936829664	9.44011315509961	9.25453666228728
Up	ENSG00000164291	0.888798	0.00024	ARSK	5q15	protein_coding	8.2985521324648	8.2991810322621	7.98913682360742	7.46321948674331	8.40367083876311	8.87139170666177	8.40919316080181	8.30773554617011
Up	ENSG00000050628	0.887996	0.000516	PTGER3	1p31.1	protein_coding	8.27576410628884	8.27749173465094	8.0181216903822	7.97829882440728	8.48766543944628	9.19959911219062	8.03080643015384	8.32982314782852
Up	ENSG00000185278	0.887515	2.64e-05	ZBTB37	1q25.1	protein_coding	8.36842746711578	8.36921047038912	7.7850521569519	8.0021649243321	8.57449212474842	8.94605315793082	8.47711615011957	8.58986524104439
Up	ENSG00000185480	0.884084	0.0119	C12orf48	12q23.2	protein_coding	7.48514787431153	7.48762096867248	6.92249980504067	7.09277651987095	7.27265144099081	8.31242359673816	7.93744608667054	8.05277242408862
Up	ENSG00000185480	0.884084	0.0119	PARPBP	12q23.2	protein_coding	7.48514787431153	7.48762096867248	6.92249980504067	7.09277651987095	7.27265144099081	8.31242359673816	7.93744608667054	8.05277242408862
Up	ENSG00000276180	0.880999	0.00282	H4C9	6p22.1	protein_coding	8.44532156809799	8.44575404581045	7.73355344026261	7.95403126371465	8.12780601150969	9.14329188933464	8.72871774572431	8.66780201299065
Up	ENSG00000118946	0.879492	0.000776	PCDH17	13q21.1	protein_coding	7.79928874230781	7.7980347759003	7.36749139717762	7.68585296110126	8.16449166753164	8.59470206253102	7.35047450034451	7.69687046599692
Up	ENSG00000099625	0.877978	7.09e-05	CBARP	19p13.3	protein_coding	8.01644891622719	8.01889848158615	7.77659568741909	7.46321948674331	8.46645315674978	8.55436023613977	7.45041221490567	7.38504678998007
Up	ENSG00000166920	0.877719	0.00194	C15orf48	15q21.1	protein_coding	6.80388318700475	6.80869066810973	6.90708674583338	6.95282988855627	7.79494972617714	7.77082097634958	6.72573475576591	6.76145591303858
Up	ENSG00000166920	0.877719	0.00194	NMES1	15q21.1	protein_coding	6.80388318700475	6.80869066810973	6.90708674583338	6.95282988855627	7.79494972617714	7.77082097634958	6.72573475576591	6.76145591303858
Up	ENSG00000197093	0.877405	0.0466	GAL3ST4	7q22.1	protein_coding	5.92466303137747	5.91652331801397	6.20182574754276	5.65163960396572	6.63829983888129	6.99084663493055	5.76379611499129	5.92669769262688
Up	ENSG00000178573	0.875088	8.02e-10	MAF	16q23.2	protein_coding	9.78107568829651	9.78102688647177	9.38342597233574	9.51926607023625	10.192760549334	10.4432147044355	9.23960344255807	9.36561652350978
Up	ENSG00000248905	0.871948	5.53e-05	FMN1	15q13.3	protein_coding	8.69761494989456	8.6978858601917	7.7509247384177	7.91684693778088	8.45572889880948	8.90742700493313	8.4912641635309	8.50262344799156
Up	ENSG00000150938	0.870175	2.68e-05	CRIM1	2p22.2	protein_coding	9.46918040464345	9.46969151895051	9.29737265594333	9.38955729399914	9.8104758890521	10.5289887026701	8.52374642512293	8.64155241004194
Up	ENSG00000133019	0.869498	0.0205	CHRM3	1q43	protein_coding	6.56164661276237	6.56787722711971	6.09705259500375	6.35435583829855	6.91375647023391	7.19123530390743	6.36506510767296	6.19082853357914
Up	ENSG00000117472	0.869294	9.2e-18	TSPAN1	1p34.1	protein_coding	11.4350537429918	11.4352860833608	10.8692650349895	10.808824526455	11.6343400410895	11.7821936139018	11.3314271943631	11.2772208835425
Up	ENSG00000181744	0.869279	5.03e-06	DIPK2A	3q24	protein_coding	8.70331884260038	8.70331865961781	7.81839090077535	7.96621606901275	8.75372022220344	8.73366079584726	8.44355435067647	8.31051506042348
Up	ENSG00000138821	0.868863	9.36e-05	SLC39A8	4q24	protein_coding	9.05295056505222	9.05311567778128	8.28580802898551	8.82012275239113	9.11575135711825	9.69010172370703	9.16507595971472	9.20161723737137
Up	ENSG00000145331	0.868441	0.00452	TRMT10A	4q23	protein_coding	7.18436043535309	7.18773059515727	6.87575765666594	7.29951823879212	7.75614298392864	8.10462974555971	7.73037732695821	7.22336913693021
Up	ENSG00000145331	0.868441	0.00452	HEL-S-88	4q23	protein_coding	7.18436043535309	7.18773059515727	6.87575765666594	7.29951823879212	7.75614298392864	8.10462974555971	7.73037732695821	7.22336913693021
Up	ENSG00000143891	0.860631	1.63e-05	GALM	2p22.1	protein_coding	8.05264668920571	8.0533416172657	8.08128384519943	7.85266058886388	8.79684638189112	8.87139170666177	7.95115890396344	7.81901742039928
Up	ENSG00000168143	0.860039	9.69e-05	FAM83B	6p12.1	protein_coding	8.44532156809799	8.44575404581045	7.59613992697917	7.86572834785387	8.41201644651892	8.72964076548304	7.83022197471016	7.94241714651053
Up	ENSG00000104691	0.85877	0.00946	UBXN8	8p12	protein_coding	6.82496573569996	6.8287136530768	6.43463642813992	6.52879876444053	7.35575579254173	7.24854863730617	6.81842810689672	6.59816444118808
Up	ENSG00000162004	0.857851	0.000908	CCDC78	16p13.3	protein_coding	7.62393671187471	7.62563606281549	7.25023275828587	7.09277651987095	8.12442422679708	7.89806127082363	7.1862518117862	7.35843255350476
Up	ENSG00000136932	0.857397	8.94e-05	TRMO	9q22.33	protein_coding	8.73985439780696	8.74078598154053	7.95206714001735	8.23146947905404	8.68421796259293	9.16429319743819	8.27932809897583	8.14286038626093
Up	ENSG00000170571	0.849725	0.0122	EMB	5q11.1	protein_coding	11.0221377451919	11.0223020954057	10.7062954824557	10.8781742574149	11.2250478480495	11.9672753773138	11.0548842413596	11.2506930606338
Up	ENSG00000165338	0.8492	4.77e-05	HECTD2	10q23.32	protein_coding	9.41459509317399	9.41445305379259	8.86658717867441	8.97888912568533	9.45558385756543	10.0295581760497	9.48558121823218	9.9064580441207
Up	ENSG00000205765	0.848349	0.0305	C5orf51	5p13.1	protein_coding	9.97862361074707	9.97878407490978	9.32663113650186	9.72328803559849	9.99029185591112	10.6907461129295	10.0670709989603	10.4286685809938
Up	ENSG00000170464	0.846564	3.11e-09	DNAJC18	5q31.2	protein_coding	9.81308165378465	9.81278862975405	9.10477107361655	9.32951366099361	9.9621519403033	10.1487562902164	9.46899607744525	9.49952604078022
Up	ENSG00000050438	0.841863	1.5e-16	SLC4A8	12q13.13	protein_coding	11.4571653310798	11.4575590483413	10.9315309828369	11.0251869587862	11.7383841368715	11.8955277397949	11.0525008252829	11.0574041397606
Up	ENSG00000215397	0.840895	0.0194	SCRT2	20p13	protein_coding	7.02951222413475	7.03236974339932	6.12396781555948	6.11268584996424	6.87403388497838	6.97734787355389	6.6604559573186	6.6517539493906
Up	ENSG00000165410	0.838848	0.000589	CFL2	14q13.1	protein_coding	8.63632174424848	8.63673451502644	8.62890966325367	8.96681133387599	9.23500868239359	9.95576211856214	8.65102860493301	9.04687417271557
Up	ENSG00000244405	0.838725	1.72e-05	ETV5	3q27.2	protein_coding	9.44895216206348	9.44881990408938	8.10173798516522	7.85266058886388	9.00609654039558	8.59027494222949	9.52508302340182	9.57659583527654
Up	ENSG00000141994	0.83803	1.84e-05	DUS3L	19p13.3	protein_coding	8.73707658580131	8.73814177509876	8.30357521417881	7.86572834785387	8.93452220530912	8.96669406164501	8.07531459830842	8.07255619036817
Up	ENSG00000147883	0.835946	6.68e-11	CDKN2B	9p21.3	protein_coding	10.2970516914801	10.2970998207116	9.22773728429655	9.41644878464354	10.1451617029315	10.1532652941457	9.95753977749021	10.0058377990221
Up	ENSG00000198363	0.835883	3.72e-12	ASPH	8q12.3	protein_coding	11.851283690845	11.8514346080732	11.5879801662015	11.6242025210731	12.2514266321292	12.6110053703134	11.3405730200511	11.2850143790207
Up	ENSG00000189114	0.833455	0.000433	BLOC1S3	19q13.32	protein_coding	7.5435477490875	7.54320965344463	7.38984136212436	7.39274578077819	8.18086349023864	8.24079112541759	7.41126388902402	7.52084919518715
Up	ENSG00000023902	0.833429	3.2e-07	PLEKHO1	1q21.2	protein_coding	9.03043838821578	9.0316818897075	8.72433583920708	8.77234744835614	9.62907675982865	9.51197593759428	8.30625315708078	8.54336360641425
Up	ENSG00000158427	0.832269	0.0437	TMSB15B	Xq22.2	protein_coding	6.67047686881813	6.67129420979261	6.01315623705227	6.71361028889211	6.89799843627474	7.4279610753901	5.96644121368903	6.32883016159683
Up	ENSG00000144619	0.830188	0.000219	CNTN4	3p26.3	protein_coding	8.67457115702647	8.67594773706685	8.37813397849341	8.59538085479025	8.95751055708223	9.60268761156066	8.68013990201764	8.57607145139809
Up	ENSG00000104408	0.827471	3.65e-07	EIF3E	8q23.1	protein_coding	11.043092997569	11.0433392497483	10.7327656090397	10.948954905851	11.3576952141896	11.9283441148828	11.1780703275297	11.2814770993192
Up	ENSG00000104408	0.827471	3.65e-07	EIF3S6	8q23.1	protein_coding	11.043092997569	11.0433392497483	10.7327656090397	10.948954905851	11.3576952141896	11.9283441148828	11.1780703275297	11.2814770993192
Up	ENSG00000164818	0.827	0.00129	DNAAF5	7p22.3	protein_coding	7.84644600531111	7.84794165704071	7.45488599457068	7.74362517146272	8.14125443190559	8.65105148374884	7.79263344438958	7.65811447446171
Up	ENSG00000204301	0.825953	0.0177	NOTCH4	6p21.32	protein_coding	7.08299640173892	7.08326187752992	6.47700749814368	6.19782062742322	7.03398312992595	7.28187464123744	6.69346454042516	6.52346729103922
Up	ENSG00000184979	0.825543	9.39e-07	USP18	22q11.21	protein_coding	9.01904918241042	9.01866708264248	8.546752275599	8.4640629961682	9.25215399210765	9.40764692303877	8.63837023723379	8.48796540929053
Up	ENSG00000221955	0.823317	0.02	SLC12A8	3q21.2	protein_coding	6.80388318700475	6.80869066810973	6.34596777170414	6.92812638974368	7.22292151543182	7.63985727420218	6.55664150106586	6.4846164795221
Up	ENSG00000167182	0.820456	4.31e-07	SP2	17q21.32	protein_coding	9.12271601413586	9.12369685548105	8.59082943983235	8.5475263778973	9.2994043363737	9.47403161090606	8.70867537929139	8.69783484771369
Up	ENSG00000196263	0.820208	0.0023	ZNF471	19q13.43	protein_coding	7.62993884725497	7.63134731174903	7.37870965940901	7.42841290916317	7.9596143922776	8.43599243548382	8.0627374719977	7.71796004369183
Up	ENSG00000005156	0.819664	1.8e-06	LIG3	17q12	protein_coding	9.5282171083362	9.52902467588228	9.0531920095586	9.07203541588834	9.65977084939501	10.076210958236	9.0294589779417	9.19561566379675
Up	ENSG00000196843	0.819591	0.00248	ARID5A	2q11.2	protein_coding	7.53717439668616	7.53713785425098	7.20052387495627	7.00100298611344	7.86146280894169	7.97478992986925	6.89136806083862	6.66049515061502
Up	ENSG00000164930	0.819151	0.000127	FZD6	8q22.3	protein_coding	8.76461691914913	8.7643682520094	8.27983667502881	8.48114643023283	8.8914012735696	9.44979941454013	8.67601693730643	8.73968256770149
Up	ENSG00000189227	0.819093	0.0208	C15orf61	15q23	protein_coding	6.91620077082328	6.91552939185218	6.87575765666594	6.79783514533388	7.18446579260397	8.0083617154688	7.25420005061007	7.41117893806143
Up	ENSG00000185946	0.814225	0.00391	RNPC3	1p21.1	protein_coding	8.06599008212806	8.06604870546957	7.16208492833816	7.54673029586816	7.80343350245036	8.45072010864039	8.03080643015384	8.00209250705357
Up	ENSG00000116106	0.81356	1.88e-05	EPHA4	2q36.1	protein_coding	9.29125365155389	9.29179594553858	8.43297442845047	8.53939400060899	9.05309945080116	9.50728711568314	8.91866476138756	8.88661458192891
Up	ENSG00000164823	0.810861	1.26e-05	OSGIN2	8q21.3	protein_coding	8.97257137494174	8.97216780397472	8.58599795343673	8.5475263778973	9.15936557411366	9.57158315833011	8.84345461531172	8.94323064128043
Up	ENSG00000164823	0.810861	1.26e-05	C8orf1	8q21.3	protein_coding	8.97257137494174	8.97216780397472	8.58599795343673	8.5475263778973	9.15936557411366	9.57158315833011	8.84345461531172	8.94323064128043
Up	ENSG00000134569	0.809869	1.52e-07	LRP4	11p11.2	protein_coding	10.1207311036516	10.1205469025453	9.23392774957092	9.57602423274024	10.1625776767861	10.2602472880004	9.48793503617137	9.22390336809404
Up	ENSG00000183891	0.806952	4.8e-05	TTC32	2p24.1	protein_coding	8.89992057050523	8.90066483554426	8.49098469478042	8.36630723895843	8.98760275254029	9.45954118913933	8.74848548819881	8.82962463704431
Up	ENSG00000011021	0.805964	5.62e-09	CLCN6	1p36.22	protein_coding	10.805236675996	10.8057937441598	10.5698048612439	10.4365083800588	11.1023527556375	11.4989676858655	10.5416997394628	10.5957803525202
Up	ENSG00000138640	0.805382	0.0164	FAM13A	4q22.1	protein_coding	6.98337570243246	6.97961649955393	6.61621245737784	6.77030293917456	7.31480192223044	7.6226181887963	7.02703775303984	6.57984959600968
Up	ENSG00000104915	0.805239	8.56e-10	STX10	19p13.13	protein_coding	9.91736948512345	9.918167628086	9.56380065978272	9.43848169367051	10.255939113906	10.3637369439531	9.35756763795312	9.47619775807163
Up	ENSG00000123992	0.803758	2.97e-11	DNPEP	2q35	protein_coding	10.1668722875152	10.1674888641548	9.91919778527588	9.79335222916798	10.6212354486404	10.7061720081173	9.52965998096811	9.61307708905314
Up	ENSG00000179094	0.803322	1.22e-12	PER1	17p13.1	protein_coding	10.8675247651025	10.8675860336627	10.0512599981732	10.0177452062169	10.898188138063	10.7682382788172	9.94217214258808	9.94005186812646
Up	ENSG00000141582	0.801543	5.45e-05	CBX4	17q25.3	protein_coding	9.70208874461598	9.70181825611885	9.08778212544238	8.94234811674677	10.0864108137893	9.46921762352745	8.89047364180295	8.99425524498509
Up	ENSG00000163472	0.800863	0.00107	TMEM79	1q22	protein_coding	7.82043804755461	7.82320400814303	7.25023275828587	7.56286765671645	8.27842089812286	8.07324877562743	7.78499677148373	7.63612482368883
Up	ENSG00000171448	0.799944	0.00394	ZBTB26	9q33.2	protein_coding	8.17673802800558	8.17564042447112	7.73355344026261	8.06015799999921	8.26619738728181	9.02690192281883	8.35864109351267	8.6721308855126
Up	ENSG00000188211	0.799831	9.54e-06	NCR3LG1	11p15.1	protein_coding	10.0271857249012	10.0272416345118	8.78039449557851	9.20136585606243	9.97347385590586	9.56257159176265	9.7959591180265	9.73395245951506
Up	ENSG00000151789	0.799194	0.000865	ZNF385D	3p24.3	protein_coding	7.92665425642678	7.92901160413794	8.29175476918801	8.21113544087963	8.73610219973287	9.3140974436645	7.35047450034451	7.62723425017886
Up	ENSG00000161960	0.798774	0.0343	EIF4A1	17p13.1	protein_coding	8.10959727377787	8.111706607147	6.63504612325368	6.97711749676362	7.9747170230506	6.97734787355389	6.86263307146527	6.56129925319069
Up	ENSG00000128596	0.798649	0.00231	CCDC136	7q32.1	protein_coding	7.49833145170654	7.50016043162722	7.18782434935679	7.11483587931912	7.82442721304064	8.05408723659288	7.36078561144446	7.30368428566217
Up	ENSG00000173451	0.797804	0.0188	THAP2	12q21.1	protein_coding	7.02951222413475	7.03236974339932	6.72569405303092	6.82485175464938	7.24800074240084	7.81702149886332	6.91954187785664	7.26408553437858
Up	ENSG00000088899	0.795642	2.14e-14	LZTS3	20p13	protein_coding	10.9192920344572	10.919856721166	10.3777020670062	10.3600744150334	11.1971503915299	11.1264738122802	10.5200118288306	10.4869597258475
Up	ENSG00000138646	0.794556	1.13e-08	HERC5	4q22.1	protein_coding	10.1781806344432	10.1782581721796	9.70863445235644	9.84044814097457	10.4194013259505	10.7020745366915	9.81670635730959	9.95078129345469
Up	ENSG00000103253	0.793383	0.0171	HAGHL	16p13.3	protein_coding	6.92599082006492	6.92486084178101	6.76041637293883	6.79783514533388	7.73855470404312	7.30367183771349	6.16777980865624	6.35059956186942
Up	ENSG00000130684	0.792604	0.0367	ZNF337	20p11.21	protein_coding	6.7932252435135	6.79857399091531	6.43463642813992	6.02221038431058	7.09053676877136	6.94996542906669	6.57447101643494	6.24994140969816
Up	ENSG00000121039	0.789118	3.88e-09	RDH10	8q21.11	protein_coding	9.72329766208873	9.72336938687133	9.35814460260994	9.48156303828132	10.2048192017741	10.1990513094558	9.39316535586029	9.55683331147757
Up	ENSG00000254087	0.787511	0.0153	LYN	8q12.1	protein_coding	7.38932707374747	7.38993104372048	6.61621245737784	6.27821023902249	7.12478912976909	7.35676614695878	7.78499677148373	7.48192685556177
Up	ENSG00000136848	0.78612	1.32e-09	DAB2IP	9q33.2	protein_coding	10.2942198486851	10.2944025318896	9.98490537935139	9.99115926570273	10.6397118650751	10.8983852383426	10.0271672580595	9.91835062232188
Up	ENSG00000085231	0.785875	0.00221	AK6	5q13.2	protein_coding	8.0966529541914	8.09527043347328	7.92935934313888	7.90423609193427	8.29656414481913	9.02362215133796	8.62131776956574	8.73140956954102
Up	ENSG00000103489	0.785201	0.00391	XYLT1	16p12.3	protein_coding	7.66543653375712	7.66514800065214	6.90708674583338	7.15796778888812	7.66597556699016	7.91939521428152	7.59717529139238	7.49175632757426
Up	ENSG00000144843	0.78285	0.0301	ADPRH	3q13.33	protein_coding	6.86622849491309	6.86794473595232	6.47700749814368	6.49555689754561	6.96759238591835	7.49580724521727	6.62667442478297	6.69493976645873
Up	ENSG00000160284	0.781053	6.02e-08	SPATC1L	21q22.3	protein_coding	9.24898026673877	9.24971621285474	9.03912035988125	9.07766211792146	9.8365442283648	9.82997729707551	8.66357687203259	8.77029053419193
Up	ENSG00000215218	0.780239	6.87e-07	UBE2QL1	5p15.31	protein_coding	9.13964269326466	9.13981413007905	8.83435611669193	8.70122995491525	9.51490229408399	9.5872192096836	8.53289431018487	8.43035473104016
Up	ENSG00000160781	0.779521	0.00499	PAQR6	1q22	protein_coding	7.59967529881838	7.6025622524351	6.99718780982406	6.95282988855627	7.76485736318675	7.70682467878872	6.78818725384502	6.66049515061502
Up	ENSG00000178163	0.778672	2.6e-06	ZNF518B	4p16.1	protein_coding	9.10988938895225	9.109445008226	8.53175546711667	8.79301660164415	9.38526906329077	9.4764325942191	9.06457698435958	9.2253769406416
Up	ENSG00000141504	0.776177	7.26e-12	SAT2	17p13.1	protein_coding	10.3624990350092	10.3629433960172	10.3818894466013	10.232212378529	11.1270650103906	11.044702895974	9.91968140046188	9.87112222061751
Up	ENSG00000083937	0.77582	4.7e-05	CHMP2B	3p11.2	protein_coding	9.04398780437128	9.04458033681832	8.92514567502527	8.8334872074685	9.38668124433581	9.89064407498714	9.33421066975428	9.51768030069967
Up	ENSG00000119899	0.774773	1.07e-08	SLC17A5	6q13	protein_coding	9.93686790090292	9.93673678912492	9.63335859038436	9.77960896116502	10.3781108253853	10.5722827064738	9.91269003673464	10.0793861815896
Up	ENSG00000183779	0.774019	1.52e-10	ZNF703	8p11.23	protein_coding	10.4439663316785	10.4438740231721	9.60019733613996	9.69061377897985	10.3950497945153	10.433361679899	9.86459082729024	9.78280871146852
Up	ENSG00000204103	0.771933	3.3e-22	MAFB	20q12	protein_coding	13.7520494661843	13.7523556912519	13.3123420700558	13.2446728427348	14.0253005179771	14.0767398476721	13.3279412152124	13.3123428831127
Up	ENSG00000112294	0.771665	1.11e-15	ALDH5A1	6p22.3	protein_coding	11.2588947831081	11.2592831508493	10.8176480735802	10.8105150491416	11.5624357429068	11.6075530312242	10.9998689852281	11.0175602702096
Up	ENSG00000152217	0.771283	7.1e-06	SETBP1	18q12.3	protein_coding	9.05963628287376	9.0594842072506	8.42217184130085	8.37547294951077	9.1393996402233	9.19377446818926	9.1621311851354	8.93424796858882
Up	ENSG00000156011	0.768891	1.58e-09	PSD3	8p22	protein_coding	11.7192243519593	11.7195813534776	10.9635481802504	11.2684551792298	11.7477557061713	12.0180136333732	11.598669659239	11.5973330123228
Up	ENSG00000126804	0.767573	3.11e-05	ZBTB1	14q23.3	protein_coding	9.60944114033107	9.60935161000027	9.08436019609925	9.38502623936075	9.77100913021772	10.2034060625188	9.79215462627755	10.0777555991995
Up	ENSG00000262655	0.767545	2.69e-19	SPON1	11p15.2	protein_coding	12.8855744371646	12.8858702354229	12.1456820658099	12.2197310860861	12.9143941483754	12.9839561643981	12.2900718012342	12.3075288572281
Up	ENSG00000178498	0.766277	1.54e-13	DTX3	12q13.3	protein_coding	11.139857269924	11.1401553679019	10.9765279551493	10.803741040264	11.6736265371294	11.6491169365131	10.5907068767808	10.6521985400988
Up	ENSG00000187837	0.76462	0.000265	H1-2	6p22.2	protein_coding	8.66875223462905	8.67041068225911	8.30357521417881	8.4640629961682	8.89537505259655	9.35903028269094	8.06903974071807	8.21287153352601
Up	ENSG00000170525	0.764211	0.00854	PFKFB3	10p15.1	protein_coding	7.06538773642938	7.06649651723881	6.98255633579365	7.22034016928391	7.92115130157323	7.74715378523101	6.32349627216104	6.2383110147188
Up	ENSG00000129514	0.763462	0.0152	FOXA1	14q21.1	protein_coding	6.9644998931899	6.96159453979412	6.57779108721261	6.85137172387078	7.40117948371426	7.49580724521727	6.90552374266164	6.86340243175527
Up	ENSG00000107560	0.762514	0.00513	RAB11FIP2	10q26.11	protein_coding	7.49175472216077	7.49390432375288	7.02601297719095	7.26047231778351	7.7991978504165	7.96798079767161	7.29778367591251	7.55874897955059
Up	ENSG00000157227	0.759408	0.00484	MMP14	14q11.2	protein_coding	7.94602842505116	7.94744259828391	7.06819881005117	6.92812638974368	7.69362238840722	7.8094234261637	6.91954187785664	7.00053015726838
Up	ENSG00000188707	0.759316	8.51e-12	C7orf29	7q36.1	protein_coding	10.8289109728143	10.8289664826227	10.2673530665849	10.269564061152	11.0885350050207	10.9562981531711	10.0400569343652	9.98945360996442
Up	ENSG00000188707	0.759316	8.51e-12	ZBED6CL	7q36.1	protein_coding	10.8289109728143	10.8289664826227	10.2673530665849	10.269564061152	11.0885350050207	10.9562981531711	10.0400569343652	9.98945360996442
Up	ENSG00000132510	0.758213	7.75e-12	KDM6B	17p13.1	protein_coding	10.6072645334205	10.6078270889472	10.0824695035855	10.1167145301773	10.8255967253616	10.8848925672075	9.89151033476824	9.91926138828236
Up	ENSG00000197283	0.757534	3.78e-08	SYNGAP1	6p21.32	protein_coding	9.76207229456885	9.76293004649506	9.34961806194678	9.62295776480723	10.2774138040971	10.1932244488979	9.6353641715814	9.6231733914666
Up	ENSG00000205208	0.756822	0.000209	C4orf46	4q32.1	protein_coding	9.12058614695221	9.1216694767623	8.79721406675125	8.91117396861217	9.30986294039611	9.85971019887683	9.06457698435958	9.33591221970432
Up	ENSG00000113739	0.756219	0.00125	STC2	5q35.2	protein_coding	7.73391442053803	7.73577429079365	7.810128162524	7.62567042704019	8.35544487775193	8.59470206253102	6.84804806305719	6.90077115271027
Up	ENSG00000144895	0.755657	2.87e-07	EIF2A	3q25.1	protein_coding	10.3963444237051	10.3968686504203	10.0807532413419	10.0409727498322	10.6438514125292	10.9742479141709	10.0591780589157	10.330755987983
Up	ENSG00000137944	0.755642	0.000423	KYAT3	1p22.2	protein_coding	9.51530503481671	9.51519102043697	9.2400917656066	9.48156303828132	9.76124361511982	10.4046535352115	9.67928094584909	10.0712147775222
Up	ENSG00000165269	0.75419	0.000136	AQP7	9p13.3	protein_coding	8.72029644948421	8.71949537526887	8.19987249784937	8.42044786042902	9.20810399073671	8.860403232313	8.30625315708078	8.34345812515143
Up	ENSG00000049769	0.751727	0.0211	PPP1R3F	Xp11.23	protein_coding	7.3822329070251	7.38317703735345	6.90708674583338	6.35435583829855	7.41231540676455	7.41800295978252	6.91954187785664	7.22336913693021
Up	ENSG00000137171	0.751438	7.73e-07	KLC4	6p21.1	protein_coding	9.35605368960022	9.35701510279183	9.17723339938713	8.93616694387663	9.76776129767162	9.87070393300696	9.20854114841389	9.08308557598551
Up	ENSG00000104881	0.75057	0.0207	PPP1R13L	19q13.32	protein_coding	6.83539259222087	6.8386218894808	7.04021242523338	6.59306931432635	7.55981446887125	7.61392077799629	6.40546967511831	6.69493976645873
Up	ENSG00000167965	0.7496	1.07e-08	MLST8	16p13.3	protein_coding	11.0031876164188	11.0037083366493	10.8987870816334	10.6403581112389	11.3802008981995	11.6655181272642	10.5994411327732	10.5263461996036
Up	ENSG00000178904	0.749542	2.35e-05	DPY19L3	19q13.11	protein_coding	9.09260787841247	9.09298290097887	8.546752275599	8.64169881938179	9.19042383661483	9.4764325942191	8.99677432177105	9.19411136127461
Up	ENSG00000109270	0.748387	1.53e-05	LAMTOR3	4q23	protein_coding	10.1239244059436	10.1246019645907	9.69747844006275	9.92090437096	10.2781748766577	10.7944543390881	10.0889442310903	10.2374433027507
Up	ENSG00000175426	0.747373	4.86e-15	PCSK1	5q15	protein_coding	14.2967003947149	14.2969542345941	13.4596003050169	13.6283524765504	14.2071381176593	14.3743447176529	13.8650145261179	13.8898749847113
Up	ENSG00000176871	0.746948	1.61e-10	WSB2	12q24.23	protein_coding	11.0181387684701	11.0184935090748	10.7074081554168	10.7234641691005	11.3533683241437	11.56419182043	10.7274718057677	10.8956027365734
Up	ENSG00000058335	0.746507	2.11e-06	RASGRF1	15q25.1	protein_coding	9.62304638102325	9.62374835761354	8.95543140831673	9.03780642176692	9.61709524666696	9.85418175564091	9.23680707201932	9.06344665785595
Up	ENSG00000172264	0.745845	0.000138	MACROD2	20p12.1	protein_coding	8.63333704611535	8.6338923600444	8.02527782354686	8.1800867005018	8.84489833546933	8.82315849153692	8.22392190128138	8.49041878134837
Up	ENSG00000196284	0.745317	0.0258	SUPT3H	6p21.1	protein_coding	6.37413120734061	6.37711347032598	6.74315967116626	6.77030293917456	7.27874886149517	7.67372950548022	7.10270958562843	6.90813013416649
Up	ENSG00000178919	0.743029	0.0488	FOXE1	9q22.33	protein_coding	6.78248797785665	6.77812529153795	6.2995024004704	6.49555689754561	6.82487644723558	7.36715449398548	6.89136806083862	6.77761657645976
Up	ENSG00000166250	0.742916	0.00867	CLMP	11q24.1	protein_coding	7.59354565553814	7.59673567391437	7.05427347895673	6.85137172387078	7.81186768134524	7.54238683531877	7.45041221490567	7.59567856459696
Up	ENSG00000177051	0.741938	7.69e-06	FBXO46	19q13.32	protein_coding	9.00063734598964	9.0011293321257	8.91362258283521	8.65681347812045	9.56565716006042	9.50728711568314	8.74061086410171	8.92883139591458
Up	ENSG00000132003	0.741892	0.0325	ZSWIM4	19p13.13	protein_coding	7.04756149200023	7.0495340360465	6.27569619458098	6.82485175464938	7.16484657685093	7.36715449398548	6.75729891492399	6.85581111648632
Up	ENSG00000269743	0.739819	2.59e-06	SLC25A53	Xq22.2	protein_coding	9.81703293201245	9.81780624112777	9.5564098258883	9.74819940673639	10.1887184959681	10.570036176893	9.47375417629131	9.41423449837592
Up	ENSG00000115541	0.739591	0.000698	HSPE1	2q33.1	protein_coding	9.54101464357529	9.54121087936857	9.74809655686431	9.52751237659688	9.94882975158222	10.7224465016465	9.87721579707758	10.1020229150143
Up	ENSG00000082438	0.739161	1.85e-07	COBLL1	2q24.3	protein_coding	9.62304638102325	9.62374835761354	9.11151102930505	9.33422217131155	9.88131069500214	10.0279222388569	9.98112428954441	9.99205298952761
Up	ENSG00000162227	0.738986	2.88e-05	TAF6L	11q12.3	protein_coding	8.96784016801138	8.96766012633967	8.83435611669193	8.62642413109542	9.3246734955156	9.62233492611915	8.73665737498603	8.64596064529473
Up	ENSG00000144837	0.738621	0.00685	PLA1A	3q13.33	protein_coding	7.56876328182994	7.56724449089592	7.04021242523338	7.33753518630912	7.88962501360372	7.91939521428152	7.71438428095508	7.37976307528382
Up	ENSG00000101574	0.738286	0.00478	METTL4	18p11.32	protein_coding	8.5939633726132	8.59350283976416	8.37253351271283	8.31958431958821	8.60635680322414	9.44979941454013	8.82867342349678	9.04019150482512
Up	ENSG00000184575	0.737332	3.12e-07	XPOT	12q14.2	protein_coding	10.7128283362156	10.713235871959	10.2883249522435	10.4474147744757	10.8847588673063	11.2978099644132	10.7423357128094	10.7409000093411
Up	ENSG00000100290	0.736564	0.00426	BIK	22q13.2	protein_coding	8.0301297329138	8.0319112107131	7.08199101358079	6.97711749676362	7.80343350245036	7.69862178772501	7.77731945987497	7.70956117122394
Up	ENSG00000178585	0.735967	4.65e-12	CTNNBIP1	1p36.22	protein_coding	10.873228717731	10.8736221551614	10.7958453196898	10.783226057395	11.4571562918152	11.5915833558441	10.4420359693669	10.5447584302008
Up	ENSG00000145414	0.732533	0.0152	NAF1	4q32.2	protein_coding	7.28668640909954	7.28514261956777	6.76041637293883	6.68440603845589	7.41231540676455	7.46712009588327	7.13910732161331	7.22925659320678
Up	ENSG00000177459	0.730795	0.045	ERICH5	8q22.2	protein_coding	6.34523703891355	6.34966050388283	6.41297491306927	6.56129190798478	7.27265144099081	7.08195869699773	6.23658308495069	6.21476511032532
Up	ENSG00000183715	0.729059	0.00113	OPCML	11q25	protein_coding	8.39686540377967	8.39629737783723	7.51712413430379	7.83947338089851	8.37265048064551	8.4060782273033	7.55289485868182	7.45203011066221
Up	ENSG00000120875	0.728076	7.48e-05	DUSP4	8p12	protein_coding	9.47252437478861	9.47287590421784	8.37253351271283	8.26144305966358	9.15771225951367	8.90742700493313	8.89757323386254	9.14200878986493
Up	ENSG00000068971	0.727558	2.32e-07	PPP2R5B	11q13.1	protein_coding	9.41980110395441	9.41941301093665	9.12489720710254	9.07203541588834	9.82617334794708	9.82244732927802	9.21139279227938	9.28594596734533
Up	ENSG00000196440	0.725784	3.9e-09	ARMCX4	Xq22.1	protein_coding	10.1100354243623	10.110359100035	9.58090010443195	9.54792425424258	10.2728389180647	10.3055119406107	9.63748604087206	9.65304516027222
Up	ENSG00000113108	0.723923	0.000281	APBB3	5q31.3	protein_coding	8.39334116656178	8.3929391961538	8.19987249784937	8.09386687313089	8.72274603860186	9.01373786147987	8.44839696024327	8.37566571782626
Up	ENSG00000162687	0.723766	0.00144	KCNT2	1q31.3	protein_coding	8.30231538605909	8.30276442407489	7.81839090077535	7.95403126371465	8.38965330522077	8.79265453962464	8.13059299915638	8.30773554617011
Up	ENSG00000204388	0.723738	6.33e-05	HEL-S-103	6p21.33	protein_coding	8.74815588634014	8.7486896464362	9.05668858061067	9.12190275586143	9.99955116391702	9.57158315833011	8.90110997115454	9.07329953390392
Up	ENSG00000204388	0.723738	6.33e-05	HSPA1B	6p21.33	protein_coding	8.74815588634014	8.7486896464362	9.05668858061067	9.12190275586143	9.99955116391702	9.57158315833011	8.90110997115454	9.07329953390392
Up	ENSG00000184588	0.72343	0.0279	PDE4B	1p31.3	protein_coding	7.03856508422901	7.04097741583863	6.63504612325368	6.62416183663224	7.17795565371887	7.4863081021856	6.90552374266164	6.9154517689284
Up	ENSG00000169131	0.722716	0.00472	ZNF354A	5q35.3	protein_coding	7.82567728272885	7.82818558810958	7.27445933192213	7.56286765671645	7.98594114006554	8.25764018647096	7.79263344438958	8.04611708453871
Up	ENSG00000169131	0.722716	0.00472	HEL104	5q35.3	protein_coding	7.82567728272885	7.82818558810958	7.27445933192213	7.56286765671645	7.98594114006554	8.25764018647096	7.79263344438958	8.04611708453871
Up	ENSG00000108861	0.721149	8.32e-14	DUSP3	17q21.31	protein_coding	11.3051089721478	11.305560697025	10.9644791897283	10.992795322967	11.7322875788643	11.6613033792507	11.0824036624595	11.1185539454715
Up	ENSG00000148158	0.720786	4.72e-10	SNX30	9q32	protein_coding	10.3425351903925	10.3430689426399	9.97014816606077	10.0694909690898	10.7135908070395	10.7593926486571	9.83531202077498	9.89168515181968
Up	ENSG00000168032	0.720056	0.000589	ENTPD3	3p22.1	protein_coding	8.66875223462905	8.67041068225911	7.94453751768989	8.0714820296686	8.86934765672048	8.5221842959112	8.29554335841928	8.40716996220912
Up	ENSG00000083544	0.719906	0.000504	TDRD3	13q21.2	protein_coding	8.52478083803729	8.52459115581452	7.94453751768989	8.13762078575552	8.6773107816399	8.81938058320493	8.42401970783456	8.13660879877117
Up	ENSG00000204267	0.719185	0.0349	TAP2	6p21.32	protein_coding	6.7716702004585	6.76779121506561	6.47700749814368	6.46153098691061	7.19094668650696	7.13155057590254	6.96079710102125	6.88593961197277
Up	ENSG00000185842	0.71908	1.29e-06	DNAH14	1q42.12	protein_coding	9.40937022828249	9.40947598556907	9.10814498740708	9.12190275586143	9.73043226851817	9.92971612572433	9.36270711967591	9.46626133979009
Up	ENSG00000130653	0.718414	0.000628	PNPLA7	9q34.3	protein_coding	8.66583394849949	8.66485229436609	8.48060939356076	8.27129744706988	9.24905178048711	8.91806438663559	8.09397706311746	7.76329967319613
Up	ENSG00000146216	0.717025	0.00793	TTBK1	6p21.1	protein_coding	7.83089756012606	7.8331500260134	7.70709789793002	7.5788265069488	8.18736055024343	8.51752858790855	7.56186034040682	7.03455019415295
Up	ENSG00000196628	0.716818	0.00841	TCF4	18q21.2	protein_coding	8.20917189943626	8.21039595881447	7.79345934694441	7.92934850458894	8.14459703998797	8.91098152066023	8.51915063829244	8.45568600102456
Up	ENSG00000198535	0.715715	0.0212	C2CD4A	15q22.2	protein_coding	7.27906775624112	7.27787850573453	6.92249980504067	6.87741298312886	7.4178512996584	7.7786245401052	6.64366406553899	6.72024406190475
Up	ENSG00000136144	0.714457	1.06e-07	RCBTB1	13q14.2	protein_coding	10.6477614960797	10.6478230537315	10.2476023621117	10.252253546512	10.7806510951771	11.1302907166879	10.6263997720002	10.6521985400988
Up	ENSG00000172840	0.713171	1.4e-08	PDP2	16q22.1	protein_coding	10.3543653700312	10.3543359502887	9.97200109395512	9.97918418577493	10.6158267056413	10.7574195659578	9.96769467181571	10.155562922713
Up	ENSG00000100554	0.712445	2.16e-07	ATP6V1D	14q23.3	protein_coding	10.6777674359601	10.6777988618616	10.3735024982787	10.5861224855851	11.0146510590518	11.3524242476016	10.7725775584688	10.7164825931817
Up	ENSG00000116991	0.709464	1.61e-07	SIPA1L2	1q42.2	protein_coding	10.0785618653698	10.0793567904972	9.55146148425384	9.79676768693392	10.3253306725099	10.4321253068524	10.0654958617342	9.93645758711862
Up	ENSG00000125629	0.709179	0.000266	INSIG2	2q14.1	protein_coding	8.81026170114881	8.81040694857318	8.5566642356772	8.48961288228515	9.00793294687551	9.43506229134483	9.09268736393366	9.25020009984466
Up	ENSG00000153485	0.708149	0.00324	TMEM251	14q32.12	protein_coding	8.16024349462094	8.15992062141921	8.04653567917284	7.92934850458894	8.43403822267176	8.92862390976084	8.03080643015384	8.30495066653124
Up	ENSG00000130340	0.708074	1.42e-13	SNX9	6q25.3	protein_coding	11.7061453709074	11.7064524069086	11.4505432757966	11.4690883335962	12.1204793376249	12.2131094362436	11.588286256033	11.480326753582
Up	ENSG00000136161	0.707929	4.62e-05	RCBTB2	13q14.2	protein_coding	9.45403587446546	9.45366330060827	8.92896634339643	9.15421508127695	9.57930730414101	9.89782724417408	9.45221805531368	9.70043755640044
Up	ENSG00000174943	0.705858	9e-05	KCTD13	16p11.2	protein_coding	8.94153749554656	8.94261295364553	8.76337651910265	8.64169881938179	9.28886936026543	9.5282678382169	8.3891843893023	8.65254784509041
Up	ENSG00000198879	0.704676	3.57e-06	SFMBT2	10p14	protein_coding	9.68345205173244	9.68406777157729	8.94036801175768	8.80663333674654	9.50843052224853	9.65661618417974	9.25350456558797	9.34135869162964
Up	ENSG00000110721	0.704078	9.36e-08	CHKA	11q13.2	protein_coding	10.1985168887145	10.1985971701808	9.91342394121257	10.0524477731732	10.5549524514027	10.8059547363235	10.1012959210631	10.1258887780966
Up	ENSG00000157470	0.701593	0.00513	FAM81A	15q22.2	protein_coding	7.5435477490875	7.54320965344463	7.57678798156703	7.31865193361631	8.07972406544763	8.23513075769898	7.32962852513065	7.39031122423325
Up	ENSG00000110844	0.700427	0.00401	PRPF40B	12q13.12	protein_coding	7.99335525051524	7.99251552594529	7.63408206047508	7.35617446836153	8.24766571331443	8.15346134851053	8.17216916860744	7.87641966306481
Up	ENSG00000164199	0.700181	3.8e-05	ADGRV1	5q14.3	protein_coding	10.2075755076336	10.2081825425766	9.59779925078343	9.73757573242331	10.1275329146701	10.5745257432516	10.3375855391431	10.0744888951656
Up	ENSG00000117598	0.699254	0.00567	PLPPR5	1p21.3	protein_coding	7.95083158551948	7.95201378928126	8.1285667423223	8.23146947905404	8.5317318771362	9.15832395420751	7.61451379871029	7.81510816166032
Up	ENSG00000122958	0.697453	9.11e-06	VPS26A	10q22.1	protein_coding	9.58647667744719	9.58748347718034	9.46463406439752	9.34825619576736	9.94882975158222	10.2546628904266	9.51357669668986	9.70994258276964
Up	ENSG00000135069	0.697003	8.73e-06	PSAT1	9q21.2	protein_coding	8.78089224977056	8.78244717296003	8.87453367672851	8.96681133387599	9.6086485852944	9.6114528006901	9.18261948667921	9.37626822983629
Up	ENSG00000105612	0.696594	6.09e-07	DNASE2	19p13.13	protein_coding	9.37761732095406	9.37754944667053	9.41917871289545	9.28643091340169	10.0151568735602	10.0919545827388	9.00665770300389	9.08308557598551
Up	ENSG00000147526	0.695918	3.36e-10	TACC1	8p11.22	protein_coding	10.5671627551232	10.5674355794395	10.0634773812396	10.0553023244212	10.7655335048874	10.740538510324	10.3749458872848	10.3403078280824
Up	ENSG00000109971	0.693705	1.58e-13	HSPA8	11q24.1	protein_coding	14.9729244670181	14.9731979784464	15.1447212900013	15.1129555352368	15.7085649580055	15.9285728277818	14.8953428536732	14.8245477029988
Up	ENSG00000109971	0.693705	1.58e-13	HEL-S-72p	11q24.1	protein_coding	14.9729244670181	14.9731979784464	15.1447212900013	15.1129555352368	15.7085649580055	15.9285728277818	14.8953428536732	14.8245477029988
Up	ENSG00000155097	0.69344	2.76e-07	ATP6V1C1	8q22.3	protein_coding	11.1361720401999	11.136645898731	10.779009689976	10.9657412325466	11.373094200383	11.7383509584582	11.1283918922753	11.1741680654026
Up	ENSG00000163623	0.693404	4.21e-06	NKX6-1	4q21.23	protein_coding	11.5271755503093	11.5273721530791	10.7371304614861	10.7815032343629	11.6753608557722	11.1782755969946	11.1831632663958	11.0627718589276
Up	ENSG00000100564	0.691966	0.00121	PIGH	14q24.1	protein_coding	8.2985521324648	8.2991810322621	8.02527782354686	8.26144305966358	8.63753287123949	9.00045257595059	8.32217024496628	8.41752032955795
Up	ENSG00000177000	0.691438	3.24e-09	MTHFR	1p36.22	protein_coding	10.4379919499097	10.438183251695	10.1180472678963	9.9610331045039	10.7197667183004	10.7534652866787	10.1935963320721	10.2447276484619
Up	ENSG00000197081	0.687571	8.51e-12	IGF2R	6q25.3	protein_coding	12.814556774496	12.8148693803459	12.3227443658485	12.3995246507279	12.9713866325511	13.1220468073858	12.6433262626678	12.4701786634156
Up	ENSG00000065154	0.687341	1.52e-07	OAT	10q26.13	protein_coding	9.78914399239064	9.7899908862452	9.53901586234987	9.64586411430538	10.2636453927812	10.2851129796583	9.76523850810929	9.62429085375746
Up	ENSG00000145555	0.687114	8.63e-10	MYO10	5p15.1	protein_coding	12.2630370164398	12.2634022906439	11.9695412617849	12.0583607099472	12.5493955662829	12.8391860005248	12.0900093168887	12.0286705471463
Up	ENSG00000164749	0.68676	0.000384	NR2A2	8q21.13	protein_coding	8.56918823529707	8.56990506589737	8.04653567917284	8.06015799999921	8.73610219973287	8.72560950210613	8.50527477857522	8.69995631524003
Up	ENSG00000164749	0.68676	0.000384	HNF4G	8q21.13	protein_coding	8.56918823529707	8.56990506589737	8.04653567917284	8.06015799999921	8.73610219973287	8.72560950210613	8.50527477857522	8.69995631524003
Up	ENSG00000137955	0.686585	3.13e-06	RABGGTB	1p31.1	protein_coding	10.4676194835553	10.4680119469117	10.2414704203595	10.2572206384226	10.7287029286083	11.1195778329446	10.3711255834899	10.5529972257436
Up	ENSG00000151615	0.685659	0.0443	POU4F2	4q31.22	protein_coding	6.9549685612921	6.9524984277574	7.20052387495627	7.07037462002122	7.45062785114446	8.12313582610085	6.38540883463846	6.4345338362262
Up	ENSG00000121005	0.685032	0.0332	CRISPLD1	8q21.13	protein_coding	7.13456846758151	7.13241975740607	6.67199153291118	6.92812638974368	7.30288406327219	7.61392077799629	6.94717602185726	7.04125898337728
Up	ENSG00000107201	0.684434	0.00853	DDX58	9p21.1	protein_coding	7.92176978662548	7.92436682802312	7.29828578860259	7.59461075274426	7.92892639319232	8.29075922219307	7.83762357212969	8.01237191696224
Up	ENSG00000177426	0.684142	0.0277	TGIF1	18p11.31	protein_coding	7.2245800076578	7.22597905932535	6.76041637293883	6.92812638974368	7.3786464030819	7.63126348055649	6.93342511372207	6.9154517689284
Up	ENSG00000179104	0.684004	0.000523	TMTC2	12q21.31	protein_coding	9.58493263763364	9.58454252026544	9.16756389044579	9.3759212134243	9.6350304071252	10.2206948055817	9.12631692018975	9.22095169996498
Up	ENSG00000168275	0.683637	0.011	COA6	1q42.2	protein_coding	7.64186872030375	7.64270242590389	7.80181782841744	7.71502823041697	8.18736055024343	8.66374848155189	7.78499677148373	8.21287153352601
Up	ENSG00000131015	0.682776	6.05e-05	ULBP2	6q25.1	protein_coding	8.95115767909122	8.95177140897856	8.7504799901936	8.77234744835614	9.32614622284723	9.55122739520051	8.61702297203471	8.77633496714255
Up	ENSG00000197019	0.682707	0.0221	SERTAD1	19q13.2	protein_coding	7.10039273529195	7.0998346458217	7.28642174716346	7.13656301615269	7.65195090737026	8.11082485272249	7.16287213200333	7.07434280287891
Up	ENSG00000104375	0.682149	0.00818	STK3	8q22.2	protein_coding	8.25649520514424	8.25547137943071	8.30357521417881	8.09386687313089	8.50076646146227	9.20250263934525	8.36377675935703	8.55043512468244
Up	ENSG00000120694	0.680979	6.33e-11	HSPH1	13q12.3	protein_coding	11.4672574893304	11.4675705563156	11.3699211116455	11.521635954628	12.041322383962	12.2073391920666	11.9321588838561	11.9643823943214
Up	ENSG00000205269	0.68057	0.000435	TMEM170B	6p24.2	protein_coding	9.19736941160633	9.19677470377299	8.73310330367388	9.02621387841966	9.42704451927743	9.6776355482153	9.17387438973367	9.58235719336287
Up	ENSG00000173621	0.680114	0.0175	LRFN4	11q13.2	protein_coding	7.27906775624112	7.27787850573453	7.10918605235063	7.00100298611344	7.75614298392864	7.69037198974365	6.78818725384502	6.81724355282497
Up	ENSG00000184302	0.67819	0.000316	SIX6	14q23.1	protein_coding	10.3830790957937	10.3833941277247	9.73942000984074	9.72328803559849	10.683457853794	10.0522686242269	10.1496715891838	9.96760802403123
Up	ENSG00000180044	0.678173	0.0192	C3orf80	3q25.33	protein_coding	7.14298738486158	7.14045232376017	7.13587793021033	6.97711749676362	7.7691948927706	7.68207474529846	6.97429077985809	6.84817964509425
Up	ENSG00000152578	0.676741	9.35e-13	GRIA4	11q22.3	protein_coding	11.6190567487236	11.6193299463456	11.1697378933055	11.2585812918069	11.9011288928268	11.8756554492803	11.1086433831284	11.1358954425543
Up	ENSG00000133687	0.67428	1.89e-09	TMTC1	12p11.22	protein_coding	12.4436273235615	12.443809392726	11.7425121127406	11.7995746143145	12.29325174754	12.5837052112829	12.377407349869	12.453771877023
Up	ENSG00000156876	0.673747	0.0157	SASS6	1p21.2	protein_coding	8.09231224269633	8.09113196432076	7.83477574886028	7.81273174102336	8.08669180612336	8.82315849153692	8.21258066486356	8.43290796681855
Up	ENSG00000204264	0.672654	0.0052	PSM8	6p21.32	protein_coding	7.47184271136141	7.47497156023983	7.76808935722464	7.79917271438724	8.35255722156984	8.54065832294945	7.29778367591251	7.61379481072823
Up	ENSG00000204264	0.672654	0.0052	PSMB8	6p21.32	protein_coding	7.47184271136141	7.47497156023983	7.76808935722464	7.79917271438724	8.35255722156984	8.54065832294945	7.29778367591251	7.61379481072823
Up	ENSG00000068366	0.672189	2.3e-06	ACSL4	Xq23	protein_coding	9.93807784615037	9.93788946407223	9.58574866466494	9.64207155695586	10.1476626082391	10.4121978653136	10.0733544066082	10.213140624559
Up	ENSG00000168264	0.671935	3.12e-11	IRF2BP2	1q42.3	protein_coding	11.2310309973391	11.2313510953963	10.7662527709051	10.815574764065	11.5008464936851	11.4169700625823	10.8340015482114	10.8765034521543
Up	ENSG00000115935	0.671435	0.0151	WIPF1	2q31.1	protein_coding	7.87199339919382	7.87226227436369	7.45488599457068	7.92934850458894	8.09016309750113	8.59470206253102	7.48852623406207	7.50151928168093
Up	ENSG00000120063	0.67076	0.0005	GNA13	17q24.1	protein_coding	10.3901691129753	10.3901471202299	9.80533679114909	10.1912749901569	10.3436243004174	10.9494009727369	10.5697486012205	10.6631134398207
Up	ENSG00000155508	0.670225	3.66e-07	CNOT8	5q33.2	protein_coding	10.5569606874494	10.556970964039	10.4012714406361	10.409991641612	10.934848818673	11.206029339928	10.6549601860316	10.8552456015848
Up	ENSG00000167840	0.669695	0.00013	ZNF232	17p13.2	protein_coding	8.62133611917321	8.62246741564081	8.45963222651189	8.42927701047353	9.10378024524158	9.11583305650066	8.22392190128138	8.22765198398303
Up	ENSG00000157657	0.668966	6.55e-07	ZNF618	9q32	protein_coding	10.5113567684983	10.5120165832444	10.0634773812396	10.0863351746537	10.599477735773	10.8767359754024	10.0287847796052	9.8907568040229
Up	ENSG00000135299	0.66831	0.0161	ANKRD6	6q15	protein_coding	7.40341160467102	7.40334493317133	7.20052387495627	7.35617446836153	7.74737564674607	8.10462974555971	7.39128401554543	7.43174911161925
Up	ENSG00000187772	0.667553	0.0132	LIN28B	6q16.3	protein_coding	7.9556188078874	7.95657054215794	7.68014814817467	7.3745760036231	7.9747170230506	8.4211128637025	7.83762357212969	8.11768983517551
Up	ENSG00000236104	0.667458	0.000491	ZBTB22	6p21.32	protein_coding	8.43849810800831	8.43925696263778	8.17434904005563	8.08271786634333	8.76679396883091	8.82315849153692	8.24076832223482	8.30495066653124
Up	ENSG00000163093	0.665755	0.0283	BBS5	2q31.1	protein_coding	7.42428389265478	7.42323477801531	7.29828578860259	6.95282988855627	7.8573943816852	7.73917764877583	6.72573475576591	7.16927208088424
Up	ENSG00000169255	0.663129	0.000157	B3GALNT1	3q26.1	protein_coding	8.7754875145037	8.77472678848252	8.37813397849341	8.53939400060899	9.06019665473239	9.16429319743819	8.72871774572431	8.81990353695835
Up	ENSG00000188452	0.663101	0.00793	CERKL	2q31.3	protein_coding	8.79698602143855	8.79776509279852	8.02527782354686	8.08271786634333	8.34385941112208	9.01704015491909	8.51454016452396	8.4019667983398
Up	ENSG00000172667	0.661779	0.00626	ZMAT3	3q26.32	protein_coding	8.64227267960025	8.64240208253633	7.95955766816775	8.35708292441777	8.52405260899852	9.06887401623147	8.71672576874397	8.92339441015066
Up	ENSG00000104756	0.661697	0.00266	KCTD9	8p21.2	protein_coding	8.75091246789179	8.75131460849625	8.05355258944196	8.37547294951077	8.63278018524171	9.08154663414442	8.70057981562766	8.82574405373724
Up	ENSG00000170088	0.661454	1.64e-06	TMEM192	4q32.3	protein_coding	9.92471230762974	9.92515910195447	9.56870693097107	9.7622436987954	10.2278506150337	10.4147039003444	9.67721970859328	9.73084330428772
Up	ENSG00000198933	0.660457	0.0438	TBKBP1	17q21.32	protein_coding	7.20058305983753	7.20315187709105	7.04021242523338	6.52879876444053	7.38431275326387	7.5696293994611	6.81842810689672	6.92998450130208
Up	ENSG00000163596	0.657854	3.54e-05	ICA1L	2q33.2	protein_coding	9.24507509347409	9.24599843343745	8.90976100823163	8.86636654315797	9.42704451927743	9.66084462774388	9.34203841720921	9.37891891354563
Up	ENSG00000171150	0.657341	0.000547	SOCS5	2p21	protein_coding	8.78896157695011	8.7901264626752	8.26781930488532	8.42927701047353	8.87136651979071	9.11890997420373	8.59535508558759	8.72933388607561
Up	ENSG00000118162	0.65699	0.00534	KPTN	19q13.32	protein_coding	7.88710746757134	7.88666025071257	7.72478871923873	7.79917271438724	8.2631252585444	8.54980737568542	7.38118934866117	7.44698652677516
Up	ENSG00000204366	0.656871	0.0389	ZBTB12	6p21.33	protein_coding	6.93571488210458	6.93413232292966	6.76041637293883	6.77030293917456	7.31480192223044	7.49580724521727	7.29778367591251	7.14456207248978
Up	ENSG00000144401	0.654743	0.0155	METTL21A	2q33.3	protein_coding	8.24871500198391	8.24805593246699	7.94453751768989	8.15900998619847	8.2905417124274	9.03017425509296	8.52374642512293	8.72725521190861
Up	ENSG00000003989	0.654353	3.02e-09	SLC7A2	8p22	protein_coding	13.3308320094677	13.3310835152847	12.7693702755858	12.9062305475334	13.3419186810376	13.6304897120795	13.0674802561303	13.0917771829766
Up	ENSG00000107186	0.654349	0.00091	MPDZ	9p23	protein_coding	9.4232613703163	9.42435597425347	9.16432626500761	9.10547108790679	9.49801491957434	10.0393350332511	9.6396047939685	9.38420571513824
Up	ENSG00000145284	0.654231	0.00391	SCD5	4q21.22	protein_coding	8.08359144176035	8.08281924039288	7.86699754116027	7.94174267001008	8.5317318771362	8.5634230786611	7.41126388902402	7.77139231321424
Up	ENSG00000047634	0.654175	4.07e-05	SCML1	Xp22.13	protein_coding	9.74834353460182	9.74855011935375	9.34961806194678	9.3759212134243	9.82200403091637	10.1917640491394	9.8481946736308	9.96496418470793
Up	ENSG00000125798	0.65329	2.01e-11	FOXA2	20p11.21	protein_coding	11.5754034258324	11.5755655295933	11.0520458827846	11.0808797438839	11.7436286926267	11.6910681996401	11.1882382896186	11.2747322799066
Up	ENSG00000133104	0.652989	4.65e-06	SPG20	13q13.3	protein_coding	9.59263636453148	9.59334746632391	9.20270632688121	9.33422217131155	9.97065169594299	9.85048432210989	9.53649830615791	9.44870621250005
Up	ENSG00000133104	0.652989	4.65e-06	SPART	13q13.3	protein_coding	9.59263636453148	9.59334746632391	9.20270632688121	9.33422217131155	9.97065169594299	9.85048432210989	9.53649830615791	9.44870621250005
Up	ENSG00000137575	0.652753	5.87e-06	SDCBP	8q12.1	protein_coding	10.6186281896207	10.6186494833906	10.3380223812426	10.3554496611491	10.7913532018376	11.184163024271	10.8367743324561	10.9822610684253
Up	ENSG00000164038	0.652614	0.00435	SLC9B2	4q24	protein_coding	7.93637386282253	7.9382565339068	7.79345934694441	8.0021649243321	8.42306935265036	8.65105148374884	8.20114956644515	7.94241714651053
Up	ENSG00000164038	0.652614	0.00435	LOC133308	4q24	protein_coding	7.93637386282253	7.9382565339068	7.79345934694441	8.0021649243321	8.42306935265036	8.65105148374884	8.20114956644515	7.94241714651053
Up	ENSG00000166340	0.651514	3.22e-11	TPP1	11p15.4	protein_coding	12.3121568919926	12.3124413317821	12.2751373460779	12.2611167722265	12.8368342494765	12.9988556687886	12.1000457192833	12.2311056247583
Up	ENSG00000116117	0.65056	0.0107	PARD3B	2q33.3	protein_coding	7.82567728272885	7.82818558810958	7.59613992697917	7.61022417345545	8.02998423838758	8.44582757044104	7.96474260718554	7.81118828124754
Up	ENSG00000167716	0.647854	6.92e-06	WDR81	17p13.3	protein_coding	9.72470056533006	9.72470570296134	9.26146075748055	9.3621550163816	9.86417883523137	10.0441987276511	9.34723341928664	9.27460336379539
Up	ENSG00000180530	0.647327	0.00011	NRIP1	21q21.1	protein_coding	10.0486285306398	10.0487410021968	9.36662104609583	9.69793894438303	9.98657142887184	10.3546296219766	9.80731276481491	9.88703742753102
Up	ENSG00000106415	0.647284	0.0159	GLCCI1	7p21.3	protein_coding	7.51788364558611	7.51876760979451	7.21311258595092	7.28012736938949	7.70724962754503	8.04764308118062	8.16630257051252	8.35427407773225
Up	ENSG00000090487	0.647254	1.55e-05	SPG21	15q22.31	protein_coding	10.908839298548	10.9093179602356	10.7811249192319	10.803741040264	11.1834030482767	11.6597196688461	10.9079365747694	11.0056037381657
Up	ENSG00000120137	0.646402	4.98e-06	PANK3	5q34	protein_coding	11.4221411843468	11.4225790267242	10.8919524419548	11.0266421660242	11.3900918270021	11.7952350055811	11.4086217757611	11.5680156276477
Up	ENSG00000089876	0.645213	0.000399	DHX32	10q26.2	protein_coding	8.83904517732613	8.84030295006595	8.27384050271648	8.52299041534278	9.00241669983791	9.06249571778639	9.14134772414094	8.95925984268851
Up	ENSG00000087301	0.643936	1.01e-05	TXNDC16	14q22.1	protein_coding	10.3176504144033	10.317613184754	9.94772539510216	10.1518116394601	10.5161236297034	10.8529100897708	10.611365042462	10.7206680424274
Up	ENSG00000157106	0.64296	6.59e-06	SMG1	16p12.3	protein_coding	11.6875613462953	11.6877317858416	11.0093779750655	11.4145541741315	11.7364471160578	11.9829806368662	11.6739923831523	11.5398677107123
Up	ENSG00000161714	0.642032	0.0478	PLCD3	17q21.31	protein_coding	7.05650214714449	7.05804020603719	6.76041637293883	6.77030293917456	7.3786464030819	7.39787811977164	6.50179148481397	6.47473807388269
Up	ENSG00000172671	0.641349	0.00804	ANUBL1	10q11.22	protein_coding	8.25649520514424	8.25547137943071	7.6891874497782	8.04874438187526	8.27232208841904	8.70937085143799	8.37399356890997	8.40976452395385
Up	ENSG00000172671	0.641349	0.00804	ZFAND4	10q11.22	protein_coding	8.25649520514424	8.25547137943071	7.6891874497782	8.04874438187526	8.27232208841904	8.70937085143799	8.37399356890997	8.40976452395385
Up	ENSG00000184156	0.640952	0.00693	KCNQ3	8q24.22	protein_coding	8.67747184062603	8.67870831561402	7.97442305115895	8.27129744706988	8.53937048590993	8.95296632372224	7.93744608667054	7.62276833317773
Up	ENSG00000176485	0.6409	0.0095	PLAAT3	11q13.1	protein_coding	8.09231224269633	8.09113196432076	8.13519669458216	7.65607548828205	8.36979709202972	8.75359461938262	8.03724942703424	8.06599169952307
Up	ENSG00000176485	0.6409	0.0095	HRASLS3	11q13.1	protein_coding	8.09231224269633	8.09113196432076	8.13519669458216	7.65607548828205	8.36979709202972	8.75359461938262	8.03724942703424	8.06599169952307
Up	ENSG00000181274	0.640731	0.0148	FRAT2	10q24.1	protein_coding	7.7505378147651	7.75159311503478	7.4966749719982	7.49720606260093	8.29956595958847	7.90520769569299	7.46003553338557	7.48684996290867
Up	ENSG00000132326	0.640403	3.4e-05	PER2	2q37.3	protein_coding	9.58338694354572	9.58306979055299	9.06017669772415	9.08885011221046	9.66559942051103	9.75680428542008	9.28633074065076	9.53204100101529
Up	ENSG00000116717	0.63923	1.02e-05	GADD45A	1p31.3	protein_coding	9.88385630119366	9.88388947662769	9.41645973950894	9.40754053309716	9.96782400452697	10.1305780145625	9.56129844860005	9.35757581421573
Up	ENSG00000126803	0.637525	1.5e-09	HSPA2	14q23.3	protein_coding	11.3069832936576	11.3073456000043	11.1028198539479	10.9972554221754	11.6191020813489	11.7596997702788	11.1116992663848	11.0432703334162
Up	ENSG00000165959	0.637365	0.00207	CLMN	14q32.13	protein_coding	8.55978676022753	8.5609554309507	7.90628840565465	7.87867880238208	8.43403822267176	8.61663614936768	8.21826242743325	8.25388109307898
Up	ENSG00000157827	0.637234	9.88e-05	FMNL2	2q23.3	protein_coding	10.7373602186709	10.7379309434864	10.5892500735609	10.6134951452274	10.9362960447186	11.4912713265923	10.671621866145	10.611643356626
Up	ENSG00000171914	0.636583	0.00249	TLN2	15q22.2	protein_coding	8.28340017906804	8.28475779127984	7.95206714001735	8.09386687313089	8.55954456604875	8.73766965562588	7.97819960504179	7.84991590271651
Up	ENSG00000198715	0.636324	1.66e-07	GLMP	1q22	protein_coding	10.5056555808441	10.5058117880128	10.2748780706478	10.2646393577533	10.7950802618724	11.0119757593109	10.4383894743601	10.3950188844343
Up	ENSG00000119599	0.63627	0.0191	DCAF4	14q24.2	protein_coding	7.49833145170654	7.50016043162722	7.36749139717762	7.22034016928391	7.81606635233705	8.04117001215092	7.36078561144446	7.22925659320678
Up	ENSG00000182372	0.635125	2.26e-05	CLN8	8p23.3	protein_coding	9.50063946502017	9.50122343211354	9.18683853072538	9.39857693357193	9.85706497898058	9.98640903344914	9.11722269120619	9.23565001936712
Up	ENSG00000099899	0.634721	6.58e-08	TRMT2A	22q11.21	protein_coding	10.3148587560951	10.3149540118338	10.1213903119286	10.0059896751069	10.6863276243336	10.7173804157417	9.96262615946445	9.91012775147991
Up	ENSG00000065600	0.634477	0.0022	PACC1	1q32.3	protein_coding	8.31354660448025	8.3134615040666	8.10849209253319	7.95403126371465	8.55703817987822	8.78104720046056	8.27388225749357	8.25676621924717
Up	ENSG00000197016	0.633909	0.0252	ZNF470	19q13.43	protein_coding	8.00263712381509	8.00136356094817	7.06819881005117	7.79917271438724	7.98966319075556	8.15346134851053	7.78499677148373	7.69261530151464
Up	ENSG00000198060	0.633397	0.00139	MARCHF5	10q23.32	protein_coding	9.29314604848503	9.29359794909229	9.27052288490923	9.3621550163816	9.61227464021666	10.2264119839735	9.62897977454177	9.61420239596299
Up	ENSG00000144560	0.632696	7.97e-05	VGLL4	3p25.2	protein_coding	9.13331843861642	9.13379123273672	8.69322319911627	8.77234744835614	9.35384613400335	9.3616303106802	8.86534627211706	8.96808859721113
Up	ENSG00000152558	0.632424	0.00159	TMEM123	11q22.2	protein_coding	10.0019523923325	10.0021146704164	9.46463406439752	9.59183899987487	9.81362907445442	10.4432147044355	9.8627782074119	10.1084258472498
Up	ENSG00000101608	0.631837	2.11e-05	MYL12A	18p11.31	protein_coding	10.3588897328661	10.3595065777434	10.0927244210198	10.0553023244212	10.4959830750195	10.8947995132161	10.2898193564022	10.3692563298785
Up	ENSG00000169914	0.62936	5.09e-05	OTUD3	1p36.13	protein_coding	9.5568535566344	9.55780059018003	8.94791936984739	9.22690982251882	9.66908529363799	9.75086625758249	9.4155943288089	9.30697594154348
Up	ENSG00000143147	0.628911	0.013	GPR161	1q24.2	protein_coding	7.33891934635959	7.34197521500201	7.73355344026261	7.53041038565942	8.13790406128114	8.39088526026752	7.31909148464579	7.35305027869679
Up	ENSG00000006071	0.628885	1.53e-09	ABCC8	11p15.1	protein_coding	13.7950856520176	13.7953591204984	12.9904643889655	12.9805690080984	13.7240494252185	13.4940688685745	13.3362929001815	13.1830453432843
Up	ENSG00000154642	0.628875	0.0265	C21orf91	21q21.1	protein_coding	7.67707761927836	7.67624117809567	7.35618521870933	7.24054578596743	7.7691948927706	8.07324877562743	7.48852623406207	7.86889671315722
Up	ENSG00000154642	0.628875	0.0265	EURL	21q21.1	protein_coding	7.67707761927836	7.67624117809567	7.35618521870933	7.24054578596743	7.7691948927706	8.07324877562743	7.48852623406207	7.86889671315722
Up	ENSG00000151726	0.62887	2.08e-09	ACSL1	4q35.1	protein_coding	11.4474269784499	11.4478821944969	11.1801945648843	11.2132929474441	11.7311763405303	11.9146874548619	11.4429964163359	11.5026777337349
Up	ENSG00000112335	0.628099	0.00154	SNX3	6q21	protein_coding	10.206571798675	10.2072268661308	10.2151149310047	10.3438224970339	10.5321636646608	11.2081978534121	10.6381038297276	10.933960629124
Up	ENSG00000046653	0.628085	0.0119	GPM6B	Xp22.2	protein_coding	7.91195095390196	7.91034209643361	7.34478973513359	7.59461075274426	8.08321214226725	8.07324877562743	7.8596032170888	8.11132797690564
Up	ENSG00000072121	0.627689	2.11e-06	ZFYVE26	14q24.1	protein_coding	10.7415241160476	10.7418960165874	10.3337055297062	10.3829783852056	10.8631100390706	11.0994689323509	10.5763999548161	10.3545180478297
Up	ENSG00000159753	0.626458	0.000111	CARMIL2	16q22.1	protein_coding	9.29503596639235	9.2953977046544	8.83435611669193	8.81339381051957	9.52647882302468	9.35381612702007	8.77571303831058	8.68718046231529
Up	ENSG00000138050	0.626013	0.00132	THUMPD2	2p22.1	protein_coding	8.72310672750483	8.7221739471811	8.37253351271283	8.39363150451653	8.83665561063966	9.16429319743819	8.59098218109843	8.68718046231529
Up	ENSG00000130758	0.625999	0.0029	MAP3K10	19q13.2	protein_coding	8.74539402765729	8.74605989958974	8.25570099094627	8.38458079602287	9.13099825407677	8.68881208115678	8.55551342357541	8.59671299248758
Up	ENSG00000131979	0.624944	1.61e-10	GCH1	14q22.2	protein_coding	11.6452212512796	11.6456708299409	11.143670805754	11.1439193615274	11.713560482788	11.8223856780909	11.4011480013255	11.4418654977868
Up	ENSG00000175197	0.624737	0.0153	DDIT3	12q13.3	protein_coding	8.72310672750483	8.7221739471811	8.30357521417881	7.95403126371465	9.04953771298799	8.39088526026752	8.18962717060649	8.20691669177211
Up	ENSG00000105835	0.624386	0.00019	PBEF1	7q22.3	protein_coding	9.08607356694435	9.08676085782642	8.96290453451697	9.09441174089322	9.55815682965882	9.73491098142658	9.26727302131243	9.53560895117768
Up	ENSG00000105835	0.624386	0.00019	NAMPT	7q22.3	protein_coding	9.08607356694435	9.08676085782642	8.96290453451697	9.09441174089322	9.55815682965882	9.73491098142658	9.26727302131243	9.53560895117768
Up	ENSG00000065717	0.623543	2.91e-05	TLE2	19p13.3	protein_coding	9.93201794686038	9.93211685763552	9.65197117602052	9.40306569478386	10.2751281744903	10.0295581760497	9.78834007527433	9.75655046771124
Up	ENSG00000181472	0.622111	0.00605	ZBTB2	6q25.1	protein_coding	8.25261034821784	8.25176842036471	7.93696839096683	7.70051434504531	8.30256154145005	8.59470206253102	8.21258066486356	8.24809347366268
Up	ENSG00000080293	0.621984	0.00666	SCTR	2q14.2	protein_coding	8.22907892702096	8.22934882619666	7.67105185294154	7.91684693778088	8.40367083876311	8.39596738075512	8.41909443634357	8.12086027492711
Up	ENSG00000153574	0.621895	0.000582	RPIA	2p11.2	protein_coding	8.80231096180671	8.80283513600069	8.57140564705694	8.38458079602287	9.0619655137843	9.15232991019991	8.29015849684505	8.19192115788529
Up	ENSG00000277399	0.62188	0.000375	GPR179	17q12	protein_coding	8.8416336033658	8.84276654313673	8.62420424202742	8.64169881938179	9.22399097723995	9.27601338678507	8.4141522926638	8.20393002829881
Up	ENSG00000119946	0.621843	0.000103	CNNM1	10q24.2	protein_coding	10.5490635551915	10.5494494915362	10.0424695143243	10.1650863936027	10.9338831941398	10.4651410109382	10.5026564762702	10.3812039308508
Up	ENSG00000143155	0.621729	0.00132	TIPRL	1q24.2	protein_coding	9.77837619519951	9.77845548028041	9.33241229565045	9.59183899987487	9.77209011829491	10.3454644426458	10.0255479209443	10.1478129203764
Up	ENSG00000143171	0.621471	0.00101	NR2B3	1q23.3	protein_coding	8.6861390620356	8.68695849806988	8.32112625084232	8.52299041534278	9.08650448398174	8.97010568276847	7.83022197471016	7.95312906059791
Up	ENSG00000143171	0.621471	0.00101	RXRG	1q23.3	protein_coding	8.6861390620356	8.68695849806988	8.32112625084232	8.52299041534278	9.08650448398174	8.97010568276847	7.83022197471016	7.95312906059791
Up	ENSG00000165240	0.620819	0.00752	ATP7A	Xq21.1	protein_coding	8.50532252731234	8.50605941901735	7.60571941894416	8.16958683242118	8.41755348449966	8.59027494222949	8.53289431018487	8.50019076044743
Up	ENSG00000182013	0.620515	9.93e-10	PNMA8A	19q13.32	protein_coding	11.100414548116	11.1005589316864	10.7989802446383	10.8222935649656	11.3925539999487	11.467329375272	10.8191226838183	10.8623664119422
Up	ENSG00000140297	0.618632	0.000686	GCNT3	15q22.2	protein_coding	8.9772871169467	8.97666144130026	8.63359978739456	8.94850291955463	9.52263029224897	9.2593787775306	8.84712637118679	8.82185300421902
Up	ENSG00000161328	0.618437	0.0206	LRRC56	11p15.5	protein_coding	7.77240851791122	7.77241863335005	7.661897840816	7.26047231778351	8.20026754669272	7.98156707570396	7.35047450034451	7.53517854265515
Up	ENSG00000242802	0.616988	8.45e-05	AP5Z1	7p22.1	protein_coding	9.13964269326466	9.13981413007905	8.99606267308638	8.8334872074685	9.52775938858511	9.5466646217094	8.81373922134259	8.888476013922
Up	ENSG00000126947	0.615175	3.42e-05	ARMCX1	Xq22.1	protein_coding	9.20944453474528	9.21019332563553	9.09460173053603	9.07766211792146	9.64095958612498	9.75877820920359	9.4155943288089	9.34271710292111
Up	ENSG00000120662	0.614691	0.0152	MTRF1	13q14.11	protein_coding	8.1009806447294	8.09939706509336	7.83477574886028	7.78548504458452	8.16119488968021	8.65529624455986	8.14259466723221	7.95668209673836
Up	ENSG00000170624	0.613764	0.000145	SGCD	5q33.2	protein_coding	11.1456293927714	11.1461518100757	10.7968910517531	10.8455659756736	11.1317044370954	11.6879638224548	10.7955628342299	10.798463057748
Up	ENSG00000176994	0.613619	7.86e-07	SMCR8	17p11.2	protein_coding	10.7498160298654	10.7497936192107	10.2582709435351	10.4495861942128	10.8696893615941	11.057588667977	10.4956554513347	10.5518231316049
Up	ENSG00000106266	0.613208	0.0111	SNX8	7p22.3	protein_coding	7.88710746757134	7.88666025071257	7.50693578436468	7.64095305520551	8.14459703998797	8.20069409403975	7.37102355048099	7.37445993839997
Up	ENSG00000112658	0.613135	0.00367	SRF	6p21.1	protein_coding	10.236383400863	10.2365623673537	9.58332642140695	9.70158762678463	10.5618444960235	9.84306090496436	9.53649830615791	9.34543009436076
Up	ENSG00000102882	0.612601	1.21e-05	MAPK3	16p11.2	protein_coding	10.8118519329989	10.812093440346	10.8452045728632	10.7017664294722	11.1898887072939	11.5686995824649	10.6263997720002	10.7033242487695
Up	ENSG00000151458	0.611948	0.000514	ANKRD50	4q28.1	protein_coding	9.2391974415888	9.2404037387301	8.71108392358602	8.67177142576344	9.19204010661429	9.41016086887605	9.0294589779417	9.26746868288675
Up	ENSG00000132471	0.611912	4.4e-09	WBP2	17q25.1	protein_coding	10.7289961961141	10.7293023835449	10.7414821479596	10.7483725251859	11.3093703367814	11.4025233748074	10.6518145846655	10.6846985856208
Up	ENSG00000204899	0.609951	0.000548	MZT1	13q21.33	protein_coding	9.19534702846591	9.19484752865244	8.87056589895056	8.99681831984357	9.39652799529795	9.67345610338916	9.18842023967541	9.43984788760039
Up	ENSG00000132846	0.609569	0.000865	ZBED3	5q13.3	protein_coding	8.79698602143855	8.79776509279852	8.69322319911627	8.52299041534278	9.08997622556563	9.35381612702007	8.79864880785287	8.89959445029015
Up	ENSG00000139318	0.609559	0.0494	DUSP6	12q21.33	protein_coding	7.96039019757849	7.96111294783255	6.53831843067247	6.39097270029489	7.13154308606347	6.97734787355389	8.16630257051252	8.33256047196653
Up	ENSG00000198885	0.609382	0.00304	ITPRIPL1	2q11.2	protein_coding	8.30981257145038	8.30990461625253	8.02527782354686	7.94174267001008	8.54949278899248	8.6339464358857	8.05640755161025	8.11132797690564
Up	ENSG00000153443	0.609306	0.00111	UBALD1	16p13.3	protein_coding	10.0905810794139	10.0908018053891	9.60736776761154	9.59576575171462	10.4675723449115	9.87798682140057	9.35756763795312	9.37626822983629
Up	ENSG00000156831	0.609268	0.00201	C8orf36	8q24.13	protein_coding	8.53441245390681	8.53376851536128	8.44369672897009	8.57960507850554	8.94222576139872	9.27601338678507	8.31688403739603	8.27110593365613
Up	ENSG00000156831	0.609268	0.00201	NSMCE2	8q24.13	protein_coding	8.53441245390681	8.53376851536128	8.44369672897009	8.57960507850554	8.94222576139872	9.27601338678507	8.31688403739603	8.27110593365613
Up	ENSG00000075303	0.608974	0.00628	SLC25A40	7q21.12	protein_coding	9.20543071288037	9.2063721522093	8.71551476765863	9.06071574611771	9.22399097723995	9.73290410750448	9.48086202987005	9.87112222061751
Up	ENSG00000165886	0.608026	0.00853	UBTD1	10q24.1	protein_coding	8.22114904788986	8.2217975312336	7.661897840816	7.62567042704019	8.3144820540261	8.15945070325282	7.83022197471016	7.96022640403597
Up	ENSG00000117597	0.608007	0.00201	UTP25	1q32.2	protein_coding	8.54079799236175	8.53985448159369	8.18716721178898	8.04874438187526	8.68880444611638	8.7693457153815	8.23517467752969	8.32982314782852
Up	ENSG00000117597	0.608007	0.00201	DIEXF	1q32.2	protein_coding	8.54079799236175	8.53985448159369	8.18716721178898	8.04874438187526	8.68880444611638	8.7693457153815	8.23517467752969	8.32982314782852
Up	ENSG00000213614	0.607777	1.46e-06	HEXA	15q23	protein_coding	10.5950438235242	10.5954627568844	10.4736826183907	10.3554496611491	10.932433544423	11.1157324422726	10.4968246506855	10.3197615951819
Up	ENSG00000178605	0.607676	2.04e-06	GTPBP6	Xp22.33	protein_coding	10.1196650969213	10.1195313536238	9.89205325542141	9.70522710467272	10.4297131707131	10.395801662497	9.68339460642203	9.7109948415606
Up	ENSG00000075429	0.607076	6.93e-06	CACNG5	17q24.2	protein_coding	10.1281711770954	10.1286456607901	10.119719758234	10.0891235208121	10.8333849703412	10.5689115988989	9.40815668106449	9.33044510827894
Up	ENSG00000173818	0.605724	0.00134	ENDOV	17q25.3	protein_coding	8.67457115702647	8.67594773706685	8.4961444982081	8.23146947905404	9.00976701876506	8.9495138816718	8.32743715392922	8.42779696861403
Up	ENSG00000173818	0.605724	0.00134	FLJ35220	17q25.3	protein_coding	8.67457115702647	8.67594773706685	8.4961444982081	8.23146947905404	9.00976701876506	8.9495138816718	8.32743715392922	8.42779696861403
Up	ENSG00000057252	0.605494	6e-06	SOAT1	1q25.2	protein_coding	11.629579559766	11.6297101061864	11.1993023015296	11.3024911312136	11.6770930920275	12.0171893249473	11.6437002939138	11.8508258948374
Up	ENSG00000104341	0.605355	8.85e-07	LAPTM4B	8q22.1	protein_coding	11.2496665203548	11.2500324239511	10.9838928732851	10.9474191465153	11.5060534831848	11.6346785121935	10.8678323249934	11.1553519367495
Up	ENSG00000004975	0.605234	1.71e-09	DVL2	17p13.1	protein_coding	10.9692659376446	10.969736186137	10.8771968372782	10.9350738606179	11.4897188450633	11.5293489998701	10.8741444527527	10.8298001269459
Up	ENSG00000079102	0.604811	0.0225	RUNX1T1	8q21.3	protein_coding	7.97461040927019	7.97465497805271	8.26177287176741	8.13762078575552	8.43949154158616	9.10965946388636	7.86685597607456	7.71796004369183
Up	ENSG00000176542	0.604709	0.0021	USF3	3q13.2	protein_coding	8.88494083759251	8.88640663719966	8.37813397849341	8.70122995491525	8.96509265455153	9.30061111075839	9.01320920787047	9.04353670809208
Up	ENSG00000130741	0.603891	3.43e-10	EIF2S3	Xp22.11	protein_coding	11.9257519871462	11.9259381190691	11.7635257212121	11.6270832992954	12.2828611955533	12.3222498797437	11.7475428071739	11.8211657947722
Up	ENSG00000164615	0.603837	0.000225	CAMLG	5q31.1	protein_coding	9.52660940485189	9.52749413728948	9.44609027358716	9.39407416255219	9.82200403091637	10.2091920276698	9.58347995906075	9.54979316161604
Up	ENSG00000168772	0.603749	0.00271	CXXC4	4q24	protein_coding	9.30632377580808	9.3061493424423	9.13485595610117	9.15953080265981	9.45423756729072	10.0014917634628	9.26452982211996	9.51044598703273
Up	ENSG00000189060	0.6029	1.4e-10	H1-0	22q13.1	protein_coding	11.6496593332665	11.6498973690007	11.5617663934663	11.5653449517848	12.2101484063424	12.1182804346251	11.3689453009892	11.3240504729215
Up	ENSG00000133401	0.602886	0.00236	PDZD2	5p13.3	protein_coding	9.25481827771773	9.25527497984567	8.92514567502527	9.1488797012517	9.36821418273437	9.87070393300696	9.05508381037389	8.95393653927581
Up	ENSG00000175606	0.602227	0.0216	TMEM70	8q21.11	protein_coding	8.63632174424848	8.63673451502644	8.33846633498143	8.42927701047353	8.61361130830621	9.28425931460121	8.9221502313063	9.38947321379396
Up	ENSG00000103174	0.601432	6.57e-06	NAGPA	16p13.3	protein_coding	10.076365754743	10.0762196004721	10.0617383624619	10.0118794140975	10.5161236297034	10.756432011762	9.51357669668986	9.58005541032834
Up	ENSG00000177181	0.601303	6.92e-06	RIMKLA	1p34.2	protein_coding	9.87377509719313	9.87428832585913	9.5564098258883	9.61910442952539	10.2574836662992	10.1013189456714	9.74373211063486	9.76062143569762
Up	ENSG00000153317	0.601216	5.37e-08	ASAP1	8q24.22	protein_coding	11.4639012747159	11.4643744262688	10.7173837831489	10.8521468605251	11.402011784617	11.3634925231717	11.0300636497843	11.1912346401962
Up	ENSG00000080822	0.601151	0.000316	CLDND1	3q11.2	protein_coding	9.54260638290535	9.54272694259352	9.30621267236462	9.3759212134243	9.80626089275171	10.0650872965536	9.45943254186309	9.77377330224718
Up	ENSG00000157107	0.59982	0.00899	FCHO2	5q13.2	protein_coding	8.35399548864399	8.35547388740683	8.06053553632559	8.27129744706988	8.5189102937614	8.97350925527119	8.76798603099037	8.58528194935404
Up	ENSG00000156110	0.599021	0.00409	ADK	10q22.2	protein_coding	9.02816772857152	9.02952089225492	8.91362258283521	8.72293570407087	9.12762395269408	9.6797207389819	9.13835406519661	9.12157914809568
Up	ENSG00000115239	0.598808	0.0299	ASB3	2p16.2	protein_coding	8.1477476449189	8.14801733263275	7.53728749084601	7.96621606901275	8.04794596265328	8.60351575460529	8.11240119314194	8.268249370516
Up	ENSG00000187678	0.597922	0.0405	SPRY4	5q31.3	protein_coding	8.40738675363649	8.40632527476578	7.17501204087882	7.0476193737344	7.98220946190568	7.30367183771349	8.87257028885763	8.78435501839464
Up	ENSG00000117410	0.597708	8.92e-09	ATP6V0B	1p34.1	protein_coding	12.4130627232671	12.4132635529772	12.2208497795361	12.1790873178696	12.6741892933512	12.913718461216	12.3101634262204	12.2928457827156
Up	ENSG00000105677	0.597086	1.94e-05	TMEM147	19q13.12	protein_coding	10.0042646561336	10.0043170801361	9.92494861378134	9.77615259005708	10.3428969917837	10.5587507538338	10.0108915084614	9.86262490200044
Up	ENSG00000167658	0.596723	2.01e-15	EEF2	19p13.3	protein_coding	15.2901753404639	15.2904516786269	15.1651621798085	15.1874616385027	15.7809306683148	15.7649372355145	14.8828762037343	14.8721831382345
Up	ENSG00000187486	0.596638	5.26e-09	KCNJ11	11p15.1	protein_coding	11.4299025797764	11.4303804907942	10.8702588983848	10.8505044514392	11.5099464293003	11.3980976876581	11.1434012055301	11.1042087470479
Up	ENSG00000204348	0.596498	7.09e-06	DOM3Z	6p21.33	protein_coding	9.69637997683613	9.69637979297136	9.57115382380884	9.53979412577841	10.1509904190917	10.1502608578979	9.17971034034919	9.26460490167442
Up	ENSG00000204348	0.596498	7.09e-06	DXO	6p21.33	protein_coding	9.69637997683613	9.69637979297136	9.57115382380884	9.53979412577841	10.1509904190917	10.1502608578979	9.17971034034919	9.26460490167442
Up	ENSG00000107404	0.59635	3.39e-06	DVL1	1p36.33	protein_coding	10.0339916306153	10.0348029114491	9.87630966321552	9.7340170517337	10.4152558616963	10.395801662497	9.77104867240308	9.6628665329479
Up	ENSG00000119729	0.596032	0.016	HEL-S-42	2p21	protein_coding	8.11816274461147	8.1198550035963	8.06053553632559	8.33845545178544	8.61119719088272	8.95296632372224	8.31157838927323	8.79431778986436
Up	ENSG00000119729	0.596032	0.016	RHOQ	2p21	protein_coding	8.11816274461147	8.1198550035963	8.06053553632559	8.33845545178544	8.61119719088272	8.95296632372224	8.31157838927323	8.79431778986436
Up	ENSG00000053254	0.595966	6.19e-07	FOXN3	14q32.11	protein_coding	10.271362743491	10.2717268259872	9.88420293470469	9.93026441181263	10.5116002765171	10.486739060655	10.0255479209443	9.97112562327053
Up	ENSG00000053254	0.595966	6.19e-07	CHES1	14q32.11	protein_coding	10.271362743491	10.2717268259872	9.88420293470469	9.93026441181263	10.5116002765171	10.486739060655	10.0255479209443	9.97112562327053
Up	ENSG00000085433	0.595871	0.00113	WDR47	1p13.3	protein_coding	8.77819241309009	8.77730484320951	8.59082943983235	8.59538085479025	9.04775354117671	9.31945687398349	8.59535508558759	8.65254784509041
Up	ENSG00000169100	0.595411	7.03e-13	SLC25A6	Xp22.33	protein_coding	13.2409191788398	13.2411517591892	13.07715941393	13.0501911731801	13.6178006524593	13.699939475408	12.7787785662804	12.7749283026602
Up	ENSG00000156931	0.595133	3.89e-05	VPS8	3q27.2	protein_coding	10.2617310251038	10.2616354820175	10.1130181319927	10.1597911404014	10.5436030539758	10.9001747644012	10.3152262325893	10.2109108545281
Up	ENSG00000162377	0.595037	7.81e-05	COA7	1p32.3	protein_coding	9.95132069824106	9.95165020355506	9.25538756015065	9.3713470607948	9.84067179574009	9.96605026301194	9.57243183364355	9.81741814210894
Up	ENSG00000171204	0.594424	0.00187	TMEM126B	11q14.1	protein_coding	9.1012745096309	9.10123743492028	8.85859666803493	8.80663333674654	9.33348739278798	9.51664956998266	8.8617206534825	9.29017655779001
Up	ENSG00000108591	0.593916	7.64e-05	DRG2	17p11.2	protein_coding	9.46414987148436	9.46490172327493	9.2400917656066	9.05502242993414	9.70348846842695	9.79577856486568	9.12631692018975	9.18958901950345
Up	ENSG00000105373	0.592768	1.91e-07	NOP53	19q13.33	protein_coding	11.1117177707798	11.1118376291586	11.0926366990171	11.0105535812902	11.7214163198513	11.5624977718261	10.7254783303142	10.5611892390468
Up	ENSG00000170017	0.592717	0.00117	ALCAM	3q13.11	protein_coding	10.2847400248968	10.2853749732526	10.0371693991792	10.2769197389451	10.4406318338705	11.0103197511169	10.0575942758015	10.1617330882767
Up	ENSG00000144191	0.592432	1.54e-07	CNGA3	2q11.2	protein_coding	10.866889598269	10.866981030179	10.4762959532335	10.5742304713896	11.1764799384616	11.0463199256544	10.6622733597288	10.5923583255502
Up	ENSG00000174469	0.592201	0.00115	CNTNAP2	7q35	protein_coding	9.44214589238656	9.44233664418642	9.00332878816293	9.23700210328828	9.49801491957434	9.89961746207587	9.13835406519661	9.24439766486219
Up	ENSG00000164938	0.590843	1.43e-05	TP53INP1	8q22.1	protein_coding	10.7331842686852	10.7332912094076	10.4697537186408	10.5481231512744	10.9649398099231	11.2232868622358	10.6580989437584	10.9025275843451
Up	ENSG00000176928	0.590325	0.0481	GCNT4	5q13.3	protein_coding	7.83609901644632	7.83809743942477	6.53831843067247	6.79783514533388	7.28482062022073	7.15572156660361	8.25742029509813	8.38096443241825
Up	ENSG00000105722	0.589706	0.00919	ERF	19q13.2	protein_coding	8.48559818090547	8.48728653704143	8.13519669458216	7.95403126371465	8.76027190480303	8.48927434504519	7.88125301825165	8.17676812019412
Up	ENSG00000196950	0.589154	0.000634	SLC39A10	2q32.3	protein_coding	9.67766891091135	9.67856185325104	9.28550107196606	9.26192818577087	9.63740500364878	10.0650872965536	9.85732664319817	9.99032059030505
Up	ENSG00000129355	0.588734	0.0015	CDKN2D	19p13.2	protein_coding	9.27219189045297	9.27182391565583	9.20585905004472	9.12733865124334	9.52005888968665	9.9677578434122	9.06457698435958	9.23272231091486
Up	ENSG00000273841	0.587862	2.24e-06	TAF9	5q13.2	protein_coding	10.3606955126463	10.3612260102876	10.1706280595556	10.1782401147961	10.6811579201644	10.8399159007091	10.2884696772819	10.4344137176329
Up	ENSG00000173726	0.58729	2.27e-06	TOMM20	1q42.3	protein_coding	11.4626406785691	11.4627737020666	10.9774506286663	11.1277379502951	11.5384958392879	11.7348454736151	11.1017438869528	11.3230185134707
Up	ENSG00000109832	0.586805	0.00194	DDX25	11q24.2	protein_coding	8.76461691914913	8.7643682520094	8.31529959715436	8.55561317034713	8.90919771187187	9.11583305650066	8.80998139001968	8.72933388607561
Up	ENSG00000247626	0.586797	0.0133	MARS2	2q33.1	protein_coding	8.0792111929893	8.07864484762415	7.53728749084601	7.64095305520551	8.10396533778685	8.22374295859407	7.84498739016138	7.95668209673836
Up	ENSG00000247746	0.586488	0.0104	USP51	Xp11.21	protein_coding	8.02558386020715	8.02758666250353	7.93696839096683	8.06015799999921	8.40645807558283	8.73766965562588	7.93744608667054	7.87266309166908
Up	ENSG00000131943	0.58519	0.000265	C19orf12	19q12	protein_coding	9.30632377580808	9.3061493424423	9.19638013601985	9.08326696029824	9.59405253566714	9.85786973736519	9.1913118932313	9.19711839941174
Up	ENSG00000101109	0.58514	1.53e-07	STK4	20q13.12	protein_coding	11.1935285464092	11.1937292530847	10.6939991052001	10.8306483018432	11.2716517338754	11.4175949096986	10.9841145119058	11.0382486865828
Down	ENSG00000080546	-0.586061	3.43e-05	SESN1	6q21	protein_coding	9.35424208677193	9.35529064126836	9.69523684811142	9.67955581848204	9.16266653009938	9.03669673647686	9.9592372314399	10.0109733336684
Down	ENSG00000113790	-0.586116	0.0163	EHHADH	3q27.2	protein_coding	7.87199339919382	7.87226227436369	8.08813416390614	7.85266058886388	7.36151258468654	7.46712009588327	8.15449731751777	8.079090946985
Down	ENSG00000112759	-0.587097	5.3e-11	SLC29A1	6p21.1	protein_coding	13.4839646940435	13.4842036257093	14.0792987015207	14.0582352128615	13.5630351624762	13.3947487589515	13.5462356609173	13.5391541352712
Down	ENSG00000135218	-0.587571	0.0315	CD36	7q21.11	protein_coding	7.92176978662548	7.92436682802312	8.00370204683857	7.99028122508266	7.17141600471928	7.66533571179873	8.09397706311746	8.41235442797984
Down	ENSG00000176834	-0.588406	0.00177	VSIG10	12q24.23	protein_coding	8.69188841652407	8.69243252495528	8.95543140831673	8.75840164553463	8.38965330522077	8.15346134851053	9.03590798184476	9.11205161440577
Down	ENSG00000102890	-0.588961	0.00461	ELMO3	16q22.1	protein_coding	9.04398780437128	9.04458033681832	9.39728207860115	9.19620233790084	8.94797655339527	8.4211128637025	9.12631692018975	8.93063918068384
Down	ENSG00000006327	-0.589373	0.0266	TNFRSF12A	16p13.3	protein_coding	8.34672499707472	8.34855623533617	8.4961444982081	8.39363150451653	8.16119488968021	7.44767344304698	8.27932809897583	8.46319945590409
Down	ENSG00000120594	-0.589702	0.00253	PLXDC2	10p12.31	protein_coding	8.32469106410351	8.32407985235524	8.67513858218958	8.67919264189066	8.05861662767387	8.13534263429486	8.64260204579737	8.82962463704431
Down	ENSG00000126749	-0.590253	0.00317	EMG1	12p13.31	protein_coding	8.71465941720512	8.71412326565037	8.83027612881221	8.74431971878368	8.35544487775193	8.01498333379284	8.69243856790648	8.57837959443265
Down	ENSG00000107554	-0.591707	0.00199	DNMBP	10q24.2	protein_coding	8.32838683502552	8.32760200542836	8.73746713609319	8.74431971878368	8.22258061072542	8.07324877562743	8.57778337330821	8.52911572728376
Down	ENSG00000137460	-0.591963	0.0105	FHDC1	4q31.3	protein_coding	7.88208701748186	7.88187687313772	8.10173798516522	8.15900998619847	7.48794912885636	7.61392077799629	8.24076832223482	8.13033000352203
Down	ENSG00000184860	-0.592369	6.36e-05	SDR42E1	16q23.3	protein_coding	9.33783447191919	9.33793169922236	9.67034669108975	9.71969389234926	9.18068800571101	9.01373786147987	9.62684534826781	9.75042239552725
Down	ENSG00000163040	-0.592924	0.0141	CCDC74A	2q21.1	protein_coding	7.94120922000241	7.9428568773803	8.16141595868883	8.16958683242118	7.72967949627209	7.38770943715281	8.11849065200842	7.99864969634183
Down	ENSG00000159335	-0.59325	0.000895	PTMS	12p13.31	protein_coding	11.1197376233782	11.1199852877098	11.5174127035978	11.294057125571	11.0958921599091	10.4663494229139	11.1744214750304	11.2987274915573
Down	ENSG00000187068	-0.59354	0.0278	C3orf70	3q27.2	protein_coding	7.60577900895212	7.60836539391313	7.83477574886028	7.85266058886388	7.21658299176573	7.31444816963755	7.37102355048099	7.67546801777923
Down	ENSG00000196757	-0.593645	0.00103	ZNF700	19p13.2	protein_coding	9.72610210568762	9.72604078241558	10.0738677021702	9.89564324554078	9.62788307637279	9.10656273245036	9.6710182678566	9.75655046771124
Down	ENSG00000128268	-0.593781	4.45e-08	MGAT3	22q13.1	protein_coding	10.3250685344556	10.3255614210926	10.9838928732851	10.9687724180743	10.3702801615085	10.3996019746138	10.714464704288	10.6334515647302
Down	ENSG00000137700	-0.594083	9.53e-10	SLC37A4	11q23.3	protein_coding	12.0470616286204	12.0473215649876	12.2743867444062	12.2850253087302	11.7655042530186	11.5982129507737	12.0931048838062	12.058118391913
Down	ENSG00000148384	-0.594242	0.00301	INPP5E	9q34.3	protein_coding	9.23526566136279	9.23478726360325	9.62631649388795	9.50263069072263	9.23029710796762	8.64252431002473	9.12631692018975	9.10726414832993
Down	ENSG00000198513	-0.59543	0.00468	ATL1	14q22.1	protein_coding	8.22907892702096	8.22934882619666	8.53175546711667	8.82012275239113	8.20987257618499	7.92643699405937	8.67601693730643	8.70630206422551
Down	ENSG00000179222	-0.596436	3.01e-12	MAGED1	Xp11.22	protein_coding	12.7680296533593	12.768327340576	13.0376735085228	12.9869370414545	12.4559615140279	12.3753204859608	12.8986225355686	12.8869418381716
Down	ENSG00000159640	-0.597169	0.000207	ACE	17q23.3	protein_coding	9.20341960649132	9.20445776344636	9.63101504213905	9.67585091621991	9.18718585426707	8.90029159222468	9.44254227405065	9.31253254455691
Down	ENSG00000095539	-0.597424	0.00023	SEMA4G	10q24.31	protein_coding	9.35605368960022	9.35701510279183	9.62866768078312	9.5680513601457	9.15274091712904	8.82315849153692	9.48086202987005	9.45500045134677
Down	ENSG00000072778	-0.59805	2.1e-07	ACADVL	17p13.1	protein_coding	12.2992679927453	12.2994964835548	12.7000740282801	12.6673339312084	12.2370153514371	11.9138019249572	11.9523282599837	11.9544205901929
Down	ENSG00000105357	-0.598503	7.46e-05	MYH14	19q13.33	protein_coding	12.5112364768489	12.5115678991573	12.3765452437071	12.3228288845699	11.9909133083491	11.4600686200022	12.4449915443258	12.2910878016644
Down	ENSG00000141401	-0.59893	0.00236	IMPA2	18p11.21	protein_coding	8.0301297329138	8.0319112107131	8.72433583920708	8.62642413109542	8.09016309750113	8.08588319142596	8.37399356890997	8.30773554617011
Down	ENSG00000104044	-0.599046	0.00072	OCA2	15q13.1	protein_coding	8.8924501460813	8.89355335057549	9.47512447340509	9.47304907364321	9.01342818246373	8.71344768172117	9.32106929640929	9.06673843221917
Down	ENSG00000135835	-0.600627	0.000399	KIAA1614	1q25.3	protein_coding	9.37404569052767	9.37414728854658	9.56870693097107	9.58395328630712	9.15274091712904	8.75754854467515	9.36782835739381	9.35891904837389
Down	ENSG00000198888	-0.601297	4.38e-09	MT-ND1	MT	protein_coding	16.3512830846795	16.351558644343	16.8788877020651	16.9683745306425	16.4457132792153	16.1886845245978	15.593512672851	15.6848505070822
Down	ENSG00000198888	-0.601297	4.38e-09	ND1	MT	protein_coding	16.3512830846795	16.351558644343	16.8788877020651	16.9683745306425	16.4457132792153	16.1886845245978	15.593512672851	15.6848505070822
Down	ENSG00000105429	-0.601489	0.000975	MEGF8	19q13.2	protein_coding	10.932707649192	10.9332118447326	10.8919524419548	10.9116378005172	10.5958193331755	9.91563023652557	10.7984104148066	10.7825355162304
Down	ENSG00000286190	-0.602017	8.63e-06	LOC728392	17p13.2	protein_coding	10.2989365032846	10.2988952157161	10.5649023287902	10.5420306960099	10.0872795891217	9.79385465537638	10.4601314615945	10.3457377620736
Down	ENSG00000075461	-0.60214	1.74e-06	CACNG4	17q24.2	protein_coding	12.0009130003426	12.0012000632268	12.211469168142	12.2455797274646	11.8019479808529	11.4213383198487	11.8735067666428	11.8352278617158
Down	ENSG00000142185	-0.602236	5.87e-06	TRPM2	21q22.3	protein_coding	9.69494924825587	9.69501696783402	10.1592886444147	10.1248899768992	9.61468695688151	9.45954118913933	9.89683448137345	9.81937096842408
Down	ENSG00000111665	-0.602648	2.51e-05	CDCA3	12p13.31	protein_coding	9.49736010434134	9.49810107324494	9.73506208935964	9.61910442952539	9.12762395269408	9.03017425509296	9.75158976279147	9.70783575992638
Down	ENSG00000168944	-0.602843	0.0278	CEP120	5q23.2	protein_coding	8.00263712381509	8.00136356094817	8.27384050271648	8.36630723895843	8.01179606626109	7.31444816963755	8.33268490468112	8.59898837244321
Down	ENSG00000161888	-0.603604	0.000546	SPC24	19p13.2	protein_coding	8.991342556226	8.99227985606787	9.52898148014513	9.27667970378807	8.93645195413714	8.66795610279146	9.01647383719524	9.0148521385887
Down	ENSG00000109016	-0.603858	0.00507	DHRS7B	17p11.2	protein_coding	8.10959727377787	8.111706607147	8.45433992746816	8.27129744706988	7.77783102394404	7.7786245401052	8.11849065200842	8.10493794041967
Down	ENSG00000177096	-0.605437	0.0337	PHETA2	22q13.2	protein_coding	7.2942650402681	7.29237034102404	7.56701378697908	7.65607548828205	7.12478912976909	6.87914540273024	7.63164640160266	7.54465297793057
Down	ENSG00000099960	-0.605676	0.00324	SLC7A4	22q11.21	protein_coding	8.04817132499876	8.04908092722626	8.61474710688847	8.48961288228515	8.01179606626109	7.89806127082363	8.20687643731845	8.268249370516
Down	ENSG00000183044	-0.60667	0.043	ABAT	16p13.2	protein_coding	12.0515404311854	12.0518536456546	12.2157761877003	12.2349181436192	11.9134279317371	11.2466838451996	12.0661846358994	12.1053004224073
Down	ENSG00000186088	-0.606927	0.0357	GSAP	7q11.23	protein_coding	7.36073866919351	7.36272320615907	7.41185036101274	7.44592116369682	6.76532553177156	6.92205319232241	7.77731945987497	7.90979576174425
Down	ENSG00000136153	-0.606975	1.36e-05	LMO7	13q22.2	protein_coding	10.2684799738008	10.2689816341873	10.3480450844156	10.4603945382865	9.93151844735569	9.63743330623467	10.5026564762702	10.3812039308508
Down	ENSG00000006756	-0.607248	0.00273	ARSD	Xp22.33	protein_coding	9.30257097713301	9.30257435870837	9.19638013601985	9.29128191331763	8.87338256167346	8.32846101948059	9.07400809981019	9.25020009984466
Down	ENSG00000134285	-0.60856	0.00892	FKBP11	12q13.12	protein_coding	8.38271650423621	8.38281749348837	8.52167028201629	8.38458079602287	8.02636490169915	7.63985727420218	8.30625315708078	8.59898837244321
Down	ENSG00000179627	-0.609519	0.00766	ZBTB42	14q32.33	protein_coding	8.1477476449189	8.14801733263275	8.37253351271283	8.29080655967778	7.88163460868882	7.54238683531877	8.13059299915638	8.05939720262101
Down	ENSG00000160446	-0.609822	8.52e-06	ZDHHC12	9q34.11	protein_coding	9.94651916861067	9.94707785856047	10.4108656583911	10.2646393577533	9.79141066612934	9.67136183179168	9.95413886621711	10.1625025068133
Down	ENSG00000120896	-0.60992	0.0133	SORBS3	8p21.3	protein_coding	8.83645209888706	8.83783514288618	9.11486923595781	9.02621387841966	8.79259131770037	8.0083617154688	8.55551342357541	8.55981021829849
Down	ENSG00000170915	-0.610768	0.0295	PAQR8	6p12.2	protein_coding	7.49175472216077	7.49390432375288	7.45488599457068	7.89151403972366	7.04833072863008	7.10696771278562	7.91662933149422	7.88016647828449
Down	ENSG00000006042	-0.611353	3.01e-05	TMEM98	17q11.2	protein_coding	9.94049469665902	9.94134197345458	9.92303421690397	10.0352008290641	9.49539922698371	9.21405866284684	9.9387347676442	9.85693209032223
Down	ENSG00000008513	-0.61286	0.0102	ST3GAL1	8q24.22	protein_coding	8.05710821336958	8.05758976131472	8.33846633498143	8.30046306879038	7.85331444893367	7.54238683531877	7.92360167725703	7.66681733822948
Down	ENSG00000073536	-0.613075	0.017	NLE1	17q12	protein_coding	8.26808740121064	8.27018889759456	8.26781930488532	8.31005537270984	7.93279828193624	7.33576231470309	7.93744608667054	8.06269821896393
Down	ENSG00000132464	-0.613729	0.0356	ENAM	4q13.3	protein_coding	7.92665425642678	7.92901160413794	7.661897840816	7.83947338089851	7.41231540676455	6.75806434426701	8.08156228218085	8.08883791582457
Down	ENSG00000197586	-0.614598	1.8e-05	ENTPD6	20p11.21	protein_coding	10.4164506084624	10.4168473650521	10.7479851644991	10.7412996258563	10.3127571705147	9.91031236830324	10.557474232912	10.6031670155485
Down	ENSG00000172889	-0.614984	7.41e-07	EGFL7	9q34.3	protein_coding	11.5613391567078	11.5617992731205	11.9658266869352	11.7893239219982	11.4131413098372	11.0994689323509	11.5926673272834	11.5913455885085
Down	ENSG00000103051	-0.61499	4.3e-09	COG4	16q22.1	protein_coding	10.9956535320747	10.9959818797817	11.387382267587	11.281922368326	10.7600957433518	10.6834905239608	11.3089714917433	11.2295545387111
Down	ENSG00000165752	-0.617227	0.0392	STK32C	10q26.3	protein_coding	7.57499889946834	7.5731911528009	8.28580802898551	7.85266058886388	7.74297191702283	7.14368669092165	7.41126388902402	7.39555651824183
Down	ENSG00000128228	-0.617718	7.05e-05	SDF2L1	22q11.21	protein_coding	9.44725360261305	9.44720181845661	9.57846970001455	9.42970886712381	9.00057325378975	8.7693457153815	9.6710182678566	9.67908835376738
Down	ENSG00000159618	-0.618812	1.71e-06	ADGRG5	16q21	protein_coding	11.3041708974454	11.3046674167457	11.5394476318857	11.4420789137837	11.0391032754621	10.6803697806148	11.160471055038	11.1417599916624
Down	ENSG00000079819	-0.618844	0.001	EPB41L2	6q23.2	protein_coding	8.70046971513589	8.70060481720995	8.87056589895056	9.08885011221046	8.42031405468157	8.29620589133127	9.07400809981019	8.83735462918777
Down	ENSG00000095637	-0.619725	0.00378	SORBS1	10q24.1	protein_coding	8.27576410628884	8.27749173465094	8.37813397849341	8.61098598827499	7.93665980715595	7.8094234261637	8.56891660261987	8.35965179733369
Down	ENSG00000161647	-0.620992	0.0457	MPP3	17q21.31	protein_coding	7.41735996155669	7.41663525102742	8.19987249784937	7.86572834785387	7.71626346463649	7.0565084924843	7.4211510118181	7.7221412150541
Down	ENSG00000163346	-0.622203	4.37e-06	PBXIP1	1q21.3	protein_coding	10.6690496217577	10.6694959810662	10.9663394082048	10.903740407782	10.4748936322692	10.1244673304879	10.9306097218135	10.8205677673891
Down	ENSG00000183762	-0.622562	0.00279	KREMEN1	22q12.1	protein_coding	8.78627681294867	8.78757123851625	8.92896634339643	8.92995917400812	8.53428257647763	8.01498333379284	8.78722650131984	8.81795143188068
Down	ENSG00000163050	-0.623239	1.56e-05	COQ8A	1q42.13	protein_coding	9.93444496191139	9.93442867267591	10.5301100506603	10.4365083800588	10.0233508824227	9.67136183179168	10.2107984890136	10.1439222510233
Down	ENSG00000162714	-0.623621	0.0018	ZNF496	1q44	protein_coding	9.13331843861642	9.13379123273672	9.34676464636679	9.50680755313628	9.04238774857321	8.49402197941451	9.11722269120619	9.2487516774809
Down	ENSG00000075213	-0.625187	0.000438	SEMA3A	7q21.11	protein_coding	8.96784016801138	8.96766012633967	9.04265116048547	9.29128191331763	8.42306935265036	8.67215148817756	9.28091131806947	9.37759418045814
Down	ENSG00000142949	-0.625255	1.77e-05	PTPRF	1p34.2	protein_coding	11.8082622973276	11.8085985511581	11.8103636973325	11.8382077510961	11.4272766775576	10.9205963362129	12.0427606352936	12.0024817690091
Down	ENSG00000099864	-0.625428	0.000138	PALM	19p13.3	protein_coding	9.72470056533006	9.72470570296134	10.1029069589702	10.1029849829714	9.6794926602663	9.22837472816387	9.6710182678566	9.76569404454787
Down	ENSG00000163840	-0.627043	0.00168	DTX3L	3q21.1	protein_coding	8.57542202043366	8.57584079376102	8.75479165525278	8.79301660164415	8.28146066191505	7.98831253428745	8.8544419666997	9.09764129050421
Down	ENSG00000161835	-0.628039	3.81e-05	TAMALIN	12q13.13	protein_coding	9.95849316195683	9.95848166438927	10.3818894466013	10.2646393577533	9.85298411325496	9.51664956998266	9.74373211063486	9.55331753091078
Down	ENSG00000148225	-0.628664	0.0149	WDR31	9q32	protein_coding	7.65958057604884	7.6595692604489	7.87494178543213	7.82616452009347	7.32072413460527	7.13155057590254	8.16630257051252	7.92438529305053
Down	ENSG00000109881	-0.628904	0.000391	CCDC34	11p14.1	protein_coding	8.51832385099839	8.51844032170685	8.80555088559584	8.77234744835614	8.15125911182725	8.18903008671026	9.15918038749738	9.12474106162293
Down	ENSG00000172613	-0.629671	0.000214	RAD9A	11q13.2	protein_coding	8.88995138366689	8.89117504426543	9.36097562101132	9.2065109594777	8.75372022220344	8.55889877385412	9.17387438973367	9.03010910219512
Down	ENSG00000184916	-0.629987	0.0234	JAG2	14q32.33	protein_coding	7.32418761662134	7.32797557482395	7.90628840565465	8.01395153492662	7.49843739163163	7.13155057590254	6.97429077985809	7.1631341427407
Down	ENSG00000139437	-0.630842	0.00301	TCHP	12q24.11	protein_coding	8.97257137494174	8.97216780397472	9.39728207860115	9.33891536448526	9.02072275411754	8.36520259967634	9.32634021885042	9.21651284378279
Down	ENSG00000178078	-0.630882	4.75e-05	STAP2	19p13.3	protein_coding	9.53463006609699	9.53513064443977	9.92111727632506	9.99710973611227	9.48092752737757	9.14329188933464	9.26727302131243	9.30418959381257
Down	ENSG00000116791	-0.631159	7.2e-05	CRYZ	1p31.1	protein_coding	8.60009124514035	8.59934246287733	9.29441390566573	9.32951366099361	8.70247705475368	8.66374848155189	9.08959090005881	9.13731986928603
Down	ENSG00000156113	-0.631757	0.000419	KCNMA1	10q22.3	protein_coding	10.4199189105758	10.4201504170728	10.1770679327281	10.3807042819448	9.90810876692086	9.3140974436645	10.5994411327732	10.5991942817543
Down	ENSG00000106853	-0.632352	1.95e-05	PTGR1	9q31.3	protein_coding	10.0260482792283	10.0261582097709	10.4905852852602	10.5979172757686	10.0838013443719	9.7045107439667	10.5084648226661	10.3792195224539
Down	ENSG00000164300	-0.632575	0.00076	SERINC5	5q14.1	protein_coding	8.49549406244644	8.49670351277524	8.61474710688847	8.84012329412137	8.07622753488497	8.12313582610085	9.07087123996801	8.9925254898151
Down	ENSG00000142149	-0.633237	0.00181	HUNK	21q22.11	protein_coding	8.35761704050864	8.35892031439734	8.69770915276193	8.76539139775702	8.24143521011297	7.92643699405937	8.48656355829884	8.38096443241825
Down	ENSG00000099953	-0.63393	0.016	MMP11	22q11.23	protein_coding	7.88710746757134	7.88666025071257	7.99643781617157	7.89151403972366	7.53964418909885	7.03060125309647	8.1485582673775	8.13033000352203
Down	ENSG00000113924	-0.634462	5.03e-05	HGD	3q13.33	protein_coding	9.61550375936494	9.6151275603814	9.45141286595748	9.2065109594777	8.79472041852339	8.61227592898111	10.1407238482054	10.1163897564257
Down	ENSG00000034510	-0.635117	1.91e-10	TMSB10	2p11.2	protein_coding	12.3646171131031	12.3648047460945	12.9484970297176	12.7786104784828	12.3033810883807	12.1558401244311	12.2822952109724	12.2579927130758
Down	ENSG00000161513	-0.635229	0.0239	FDXR	17q25.1	protein_coding	7.37510368368998	7.37639126318745	7.89070023058956	7.90423609193427	7.27874886149517	7.27085128855917	7.45041221490567	7.00053015726838
Down	ENSG00000068079	-0.635509	0.0364	IFI35	17q21.31	protein_coding	7.90701636356922	7.90563672422902	8.38927010689344	8.37547294951077	8.10739536394376	7.23726667345472	7.73037732695821	8.03943090069964
Down	ENSG00000159899	-0.636772	0.0075	NPR2	9p13.3	protein_coding	7.86182866443892	7.86258317058799	8.06748484702113	8.02564263042858	7.47738405863308	7.35676614695878	7.73037732695821	7.7993643288228
Down	ENSG00000148450	-0.636851	0.0215	MSRB2	10p12.2	protein_coding	7.30180406802786	7.29956203292965	8.05355258944196	7.64095305520551	7.3324961231441	7.15572156660361	7.60587059196513	7.52084919518715
Down	ENSG00000166886	-0.637794	0.0207	NAB2	12q13.3	protein_coding	7.42428389265478	7.42323477801531	7.87494178543213	7.89151403972366	7.46138995345183	6.97734787355389	7.88125301825165	8.0560886159301
Down	ENSG00000198598	-0.637987	0.000888	MMP17	12q24.33	protein_coding	9.09260787841247	9.09298290097887	9.31207606678448	9.25697730297841	8.86732596455596	8.3703758379933	9.05190548663335	8.99943210160051
Down	ENSG00000143367	-0.638258	0.000281	TUFT1	1q21.3	protein_coding	9.09694770184053	9.09711607159135	9.50358586942437	9.6344564009429	9.11745343586949	8.69707077852874	9.32634021885042	9.31806782815733
Down	ENSG00000181004	-0.641564	0.0433	BBS12	4q27	protein_coding	6.63510451418554	6.63763890238768	7.36749139717762	7.31865193361631	6.66647694312309	6.78930054367915	7.17460933147442	7.11306724298825
Down	ENSG00000118260	-0.641821	8.86e-06	CREB1	2q33.3	protein_coding	9.54737109085633	9.54726559666764	9.77594028285572	10.0352008290641	9.26909793389535	9.26216456606681	9.91444105652389	10.0135342618953
Down	ENSG00000140848	-0.641853	0.00139	CPNE2	16q13	protein_coding	8.0301297329138	8.0319112107131	8.81383980560265	8.77927012076303	8.29956595958847	7.98831253428745	8.47236914460555	8.55747215017699
Down	ENSG00000167771	-0.643416	0.000356	RCOR2	11q13.1	protein_coding	9.83922136919701	9.83893852017447	10.2151149310047	10.1650863936027	9.79141066612934	9.23972616861418	9.43767993925216	9.61869486665679
Down	ENSG00000267534	-0.644218	0.0328	S1PR2	19p13.2	protein_coding	7.12610013277959	7.12434221720486	7.73355344026261	7.49720606260093	7.09745260736814	6.87914540273024	6.89136806083862	7.12574779936108
Down	ENSG00000267534	-0.644218	0.0328	EDG5	19p13.2	protein_coding	7.12610013277959	7.12434221720486	7.73355344026261	7.49720606260093	7.09745260736814	6.87914540273024	6.89136806083862	7.12574779936108
Down	ENSG00000121691	-0.645607	2.38e-08	CAT	11p13	protein_coding	10.2284936795461	10.2290488332189	10.6883750077411	10.7641608952988	10.1156595667857	10.0425793173635	10.4968246506855	10.3943640206099
Down	ENSG00000184792	-0.648254	3.23e-06	OSBP2	22q12.2	protein_coding	10.0111792946126	10.011999144241	10.3763035686135	10.4838916548658	9.91790900436771	9.62016505776368	10.1585641772534	10.0720340037994
Down	ENSG00000137699	-0.648801	0.00404	TRIM29	11q23.3	protein_coding	9.5298230222298	9.5305535924649	9.40553231129182	9.18059996487029	8.96509265455153	8.22944809420371	9.12631692018975	9.0683815071324
Down	ENSG00000109586	-0.648996	0.00468	GALNT7	4q34.1	protein_coding	8.18083236258369	8.17954375698361	8.17434904005563	8.44677484490682	7.83273989904261	7.44767344304698	8.77185470783063	8.68074985741072
Down	ENSG00000140104	-0.651612	0.00742	CLBA1	14q32.33	protein_coding	8.25649520514424	8.25547137943071	8.46490518252715	8.42044786042902	8.03719578528588	7.47674599912955	8.36377675935703	8.17676812019412
Down	ENSG00000131669	-0.652174	0.0297	NINJ1	9q22.31	protein_coding	7.47851063103414	7.4813101280081	7.58649640179086	7.68585296110126	7.22292151543182	6.67688037140847	7.59717529139238	7.76735166754511
Down	ENSG00000074582	-0.652329	0.000268	BCS1L	2q35	protein_coding	9.3267914685676	9.32741518444998	9.68397634559678	9.64964672791289	9.23029710796762	8.74565411054567	9.60965529431041	9.47867120620574
Down	ENSG00000134755	-0.652381	0.000277	DSC2	18q12.1	protein_coding	8.9098213416186	8.91009261236254	9.15782913510385	9.26192818577087	8.72050794071772	8.35480013739572	9.18842023967541	9.25164706949435
Down	ENSG00000121653	-0.652802	3.47e-05	MAPK8IP1	11p11.2	protein_coding	11.1090345488094	11.1092820204183	11.5199480816623	11.4722957449924	11.0950285570715	10.5313000164519	11.1552972308529	11.1362871550356
Down	ENSG00000126218	-0.653758	8.35e-07	F10	13q34	protein_coding	11.8564122939506	11.8566245966324	12.2428872835384	12.2317673302141	11.7768575002845	11.3556884467663	11.8081364806086	11.6954919562499
Down	ENSG00000149218	-0.653779	0.0101	ENDOD1	11q21	protein_coding	7.39638652693932	7.39665357834684	7.74226523486712	7.86572834785387	7.18446579260397	7.13155057590254	8.03724942703424	8.01237191696224
Down	ENSG00000139880	-0.655457	0.00284	CDH24	14q11.2	protein_coding	8.77819241309009	8.77730484320951	8.99606267308638	8.99681831984357	8.59662703380143	8.0083617154688	8.54650828906851	8.73968256770149
Down	ENSG00000197956	-0.657884	2.55e-06	S100A6	1q21.3	protein_coding	11.7079197449013	11.7081422971634	12.1386878712436	12.0661652096183	11.657923128801	11.1907577880557	11.8165886483397	11.7368902231993
Down	ENSG00000114698	-0.657982	0.000261	PLSCR4	3q24	protein_coding	8.58162898566276	8.58175220009614	8.76764986988818	8.84672899591451	8.15457864661605	8.15346134851053	9.1562235421118	9.33044510827894
Down	ENSG00000159733	-0.658147	0.00725	ZFYVE28	4p16.3	protein_coding	8.23302758107019	8.23310970345849	8.41128775610134	8.10493038177874	7.81606635233705	7.37746857258787	8.16630257051252	8.31882161662045
Down	ENSG00000231925	-0.658253	0.000224	TAPBP	6p21.32	protein_coding	10.1985168887145	10.1985971701808	10.6191180549239	10.4321226312455	10.134274068116	9.53979328953623	10.1732644251232	10.2374433027507
Down	ENSG00000135447	-0.661006	8.14e-08	PPP1R1A	12q13.2	protein_coding	11.2588947831081	11.2592831508493	11.832969663114	11.7703397043029	11.2992831070792	10.9588761184247	11.0252099460642	10.9974335730403
Down	ENSG00000228716	-0.66121	5.72e-05	DYR	5q14.1	protein_coding	8.70616235451183	8.70602740662128	9.20270632688121	9.09441174089322	8.51374958376648	8.47973194698138	9.061419528689	9.0518659377683
Down	ENSG00000228716	-0.66121	5.72e-05	DHFR	5q14.1	protein_coding	8.70616235451183	8.70602740662128	9.20270632688121	9.09441174089322	8.51374958376648	8.47973194698138	9.061419528689	9.0518659377683
Down	ENSG00000132437	-0.661901	3.82e-08	DDC	7p12.1	protein_coding	11.6340659460579	11.6343391472798	11.8108814226957	11.8072151177281	11.303027346611	10.9665824893517	11.8086073468192	11.7530714583091
Down	ENSG00000106565	-0.662101	0.0463	TMEM176B	7q36.1	protein_coding	7.28668640909954	7.28514261956777	7.64341370320254	7.81273174102336	7.41231540676455	6.57301574851184	7.57962587014809	7.55406559862878
Down	ENSG00000106565	-0.662101	0.0463	LR8	7q36.1	protein_coding	7.28668640909954	7.28514261956777	7.64341370320254	7.81273174102336	7.41231540676455	6.57301574851184	7.57962587014809	7.55406559862878
Down	ENSG00000166189	-0.662603	0.000159	HPS6	10q24.32	protein_coding	8.5534849002348	8.55495801457839	9.01775214429627	9.02621387841966	8.43949154158616	8.27429473883443	8.67188215612114	8.68931764335302
Down	ENSG00000136960	-0.663781	5.44e-11	ENPP2	8q24.12	protein_coding	12.372693346297	12.3729240728024	12.4706356939282	12.5768622988691	11.9530482576425	11.7582205263898	12.5884460865198	12.5157514843734
Down	ENSG00000264364	-0.664166	1.08e-09	DYNLL2	17q22	protein_coding	12.2936074572913	12.2938807848174	12.518331338325	12.5698925080243	12.0143980852794	11.7278088469201	12.4743715826897	12.4526714285909
Down	ENSG00000170854	-0.665122	0.012	MDIG	3q11.2	protein_coding	7.63591611499467	7.63703604047752	7.7509247384177	7.92934850458894	7.26652814087193	7.08195869699773	7.55289485868182	7.37976307528382
Down	ENSG00000170854	-0.665122	0.012	RIOX2	3q11.2	protein_coding	7.63591611499467	7.63703604047752	7.7509247384177	7.92934850458894	7.26652814087193	7.08195869699773	7.55289485868182	7.37976307528382
Down	ENSG00000105948	-0.665358	0.000837	TTC26	7q34	protein_coding	8.43164222183273	8.43273048786103	8.70663942945193	8.85985034907348	8.2631252585444	7.94041827236607	8.68013990201764	8.79431778986436
Down	ENSG00000171649	-0.665555	0.00526	ZIK1	19q13.43	protein_coding	7.45165202515112	7.44933507461888	8.33270943307981	8.03723974645245	7.53964418909885	7.56060558250836	8.11240119314194	7.95668209673836
Down	ENSG00000104324	-0.66761	4.8e-06	PGCP	8q22.1	protein_coding	9.67911687089122	9.67994030404016	10.1146964592947	10.1650863936027	9.60985828318324	9.30871802947645	9.83531202077498	9.71624465391801
Down	ENSG00000104324	-0.66761	4.8e-06	CPQ	8q22.1	protein_coding	9.67911687089122	9.67994030404016	10.1146964592947	10.1650863936027	9.60985828318324	9.30871802947645	9.83531202077498	9.71624465391801
Down	ENSG00000198053	-0.668064	0.0145	SIRPA	20p13	protein_coding	8.18083236258369	8.17954375698361	8.55171676807113	8.73722687340138	8.33803160136951	7.45742953535057	8.7948514117382	8.888476013922
Down	ENSG00000084070	-0.668359	1.87e-07	SMAP2	1p34.2	protein_coding	10.7952565655735	10.7956566607143	11.1477749635307	11.1398909917954	10.6188340659306	10.309557348096	10.9478113122519	10.8024176186612
Down	ENSG00000172478	-0.668703	2.65e-07	MAB21L4	2q37.3	protein_coding	12.577372403376	12.5775810607186	12.9496728964509	12.9235184119154	12.4708509896945	12.0286870026161	12.5657844059306	12.5615337883702
Down	ENSG00000166446	-0.669843	0.000124	CDYL2	16q23.2	protein_coding	9.08388886976221	9.08468086592586	9.32952461185262	9.56404833983781	8.89933791625058	8.6339464358857	9.13234804666643	9.33181382964507
Down	ENSG00000173163	-0.672638	0.0133	COMMD1	2p15	protein_coding	7.36073866919351	7.36272320615907	7.84289891545344	7.85266058886388	7.32072413460527	7.01747105742014	7.78499677148373	7.53517854265515
Down	ENSG00000164684	-0.673983	0.024	ZNF704	8q21.13	protein_coding	7.61790950107201	7.61990211466467	7.51712413430379	7.42841290916317	7.05545137276614	6.4803572573633	8.04366377772905	7.96022640403597
Down	ENSG00000172824	-0.674664	5.72e-05	CES4A	16q22.1	protein_coding	9.09694770184053	9.09711607159135	9.24928868885449	9.31529521913444	8.69565694751082	8.50817185484283	8.84712637118679	8.68074985741072
Down	ENSG00000118217	-0.675256	2.77e-06	ATF6	1q23.3	protein_coding	10.0970950530864	10.0970064825313	10.3537412353429	10.3669838667266	9.85400541238106	9.48122260659287	10.2857665251439	10.330755987983
Down	ENSG00000108352	-0.675565	0.0318	RAPGEFL1	17q21.1	protein_coding	7.36073866919351	7.36272320615907	7.35618521870933	7.39274578077819	6.91375647023391	6.4415607419259	7.2652200136818	7.28118968724885
Down	ENSG00000133424	-0.675922	1.04e-06	LARGE	22q12.3	protein_coding	9.89635954335634	9.8969875891804	9.98673946238124	9.93337097903626	9.38950146624173	9.16726858273112	10.1805587577571	10.0802007822029
Down	ENSG00000133424	-0.675922	1.04e-06	LARGE1	22q12.3	protein_coding	9.89635954335634	9.8969875891804	9.98673946238124	9.93337097903626	9.38950146624173	9.16726858273112	10.1805587577571	10.0802007822029
Down	ENSG00000177511	-0.676185	1.23e-06	ST8SIA3	18q21.31	protein_coding	10.8386617429584	10.8388729887268	10.9523289501631	10.9366228109053	10.4561840395915	10.0425793173635	11.2477855859662	11.3428400742348
Down	ENSG00000105185	-0.677333	2.43e-09	PDCD5	19q13.11	protein_coding	10.5734052794448	10.5733814553673	10.9644791897283	11.0090820467857	10.3075478257919	10.3135914437164	10.9849479978348	11.1753121396379
Down	ENSG00000100079	-0.677578	0.0117	LGALS2	22q13.1	protein_coding	7.51139564559083	7.51259184388382	8.08128384519943	7.82616452009347	7.41231540676455	7.16765687805918	6.80338691510392	6.84817964509425
Down	ENSG00000171729	-0.681136	0.0026	TMEM51	1p36.21	protein_coding	8.66583394849949	8.66485229436609	9.0069481682349	8.84012329412137	8.51633224633005	7.89806127082363	8.50991490964521	8.63934323100123
Down	ENSG00000197044	-0.681143	0.000923	ZNF441	19p13.2	protein_coding	8.50205380639727	8.50294752020888	8.8625974553778	9.13814937986922	8.07972406544763	8.55889877385412	9.30513998991883	9.38024243133266
Down	ENSG00000176393	-0.683373	3.55e-09	RNPEP	1q32.1	protein_coding	10.2597969409238	10.2597930843163	10.7305782206335	10.7108468450363	10.107974773813	9.96091536161741	10.2050871966494	10.2027054193829
Down	ENSG00000196358	-0.684639	0.0034	NTNG2	9q34.13	protein_coding	8.88995138366689	8.89117504426543	8.63359978739456	8.60320452084649	8.22889289581412	7.53319045226435	9.16801473577337	9.03179440341427
Down	ENSG00000157315	-0.6847	0.000528	TMED6	16q22.1	protein_coding	8.34672499707472	8.34855623533617	8.6475793638932	8.61872570984947	7.94435198790121	7.97478992986925	8.70867537929139	8.47315691231378
Down	ENSG00000176049	-0.685243	0.00118	JAKMIP2	5q32	protein_coding	8.47229718943114	8.47145368071223	8.89029655598835	8.5875145299262	8.26004657393844	7.83957853222368	9.00007631095029	8.92883139591458
Down	ENSG00000158966	-0.685351	0.0164	CACHD1	1p31.3	protein_coding	7.38932707374747	7.38993104372048	7.40088783087956	7.46321948674331	6.75661398850936	6.77376698029823	7.59717529139238	7.51604094298601
Down	ENSG00000103089	-0.68557	0.00302	FA2H	16q23.1	protein_coding	8.10959727377787	8.111706607147	8.33846633498143	8.29080655967778	7.82858954315697	7.38770943715281	8.29015849684505	8.24228254266536
Down	ENSG00000151366	-0.685867	0.0012	NDUFC2	11q14.1	protein_coding	9.08607356694435	9.08676085782642	9.59299108835841	9.36675835939537	8.95751055708223	8.62531725482014	9.47849663419923	10.0405716565662
Down	ENSG00000182253	-0.686173	0.00125	SYNM	15q26.3	protein_coding	8.61226945392563	8.6138389378197	8.95543140831673	8.68657587860157	8.36979709202972	7.86911622164524	9.0294589779417	9.07493515761644
Down	ENSG00000105427	-0.686987	0.0215	CNFN	19q13.2	protein_coding	6.83539259222087	6.8386218894808	7.74226523486712	7.42841290916317	6.91375647023391	6.96372161540445	7.00090531602555	7.03455019415295
Down	ENSG00000253953	-0.688159	0.04	PCDHGB4	5q31.3	protein_coding	7.00200773209582	7.00623422836631	7.28642174716346	7.13656301615269	6.65714558877611	6.4217640988615	7.50721218049553	7.12574779936108
Down	ENSG00000161013	-0.689572	3.56e-07	MGAT4B	5q35.3	protein_coding	12.6122771027341	12.6124692643098	12.974609435319	12.9375105460117	12.4809680981184	12.0118198092731	12.6575105749242	12.551288938564
Down	ENSG00000114904	-0.689898	0.00133	NEK4	3p21.1	protein_coding	8.4987776627049	8.49982889451005	9.01055849085798	8.96073430831612	8.55452743179775	7.96113937574406	8.82867342349678	8.86029916485566
Down	ENSG00000138030	-0.690225	6.33e-05	KHK	2p23.3	protein_coding	10.1239244059436	10.1246019645907	10.6167512403881	10.5318190789058	10.1451617029315	9.55577578361181	10.0982178984293	10.0842669002019
Down	ENSG00000197594	-0.690744	7.91e-08	ENPP1	6q23.2	protein_coding	10.116462342535	10.1164804105804	10.1754606573835	10.2220864178077	9.59527452923667	9.40764692303877	10.5130947213799	10.4164643027121
Down	ENSG00000102879	-0.6927	0.00222	CORO1A	16p11.2	protein_coding	7.84128178691645	7.84302794470858	8.08128384519943	8.15900998619847	7.41231540676455	7.46712009588327	8.03724942703424	8.03943090069964
Down	ENSG00000117791	-0.693562	0.0178	MTARC2	1q41	protein_coding	7.01123428158098	7.01499877930587	7.36749139717762	7.59461075274426	6.79965500850568	6.80466863652117	7.52565919583957	7.68406713519794
Down	ENSG00000058404	-0.695937	3.22e-06	CAMK2B	7p13	protein_coding	10.000794869212	10.0010122034523	10.3423263543631	10.4646953047452	9.87729793328476	9.50258300519389	10.0544214840036	9.93285432907244
Down	ENSG00000127586	-0.696324	3.42e-06	CHTF18	16p13.3	protein_coding	10.0586754741394	10.0593717219022	10.5212792792186	10.3987975221699	9.94978542702553	9.5466646217094	9.90566462749778	9.93555761595469
Down	ENSG00000164904	-0.698817	1.05e-08	ALDH7A1	5q23.2	protein_coding	11.4307623852358	11.4311992487971	11.7006616544571	11.7563743858215	11.1890795926155	10.8436404840722	11.4344792352424	11.4585641054065
Down	ENSG00000035664	-0.69899	0.0114	DAPK2	15q22.31	protein_coding	8.0301297329138	8.0319112107131	8.27384050271648	8.03723974645245	7.71626346463649	7.15572156660361	7.58842726522871	7.26980947955253
Down	ENSG00000039068	-0.699054	8.65e-13	CDH1	16q22.1	protein_coding	12.1810981862624	12.1813471638983	12.1391002344199	12.201808397712	11.5517748636491	11.3828199971808	12.1521776471275	12.0944553745558
Down	ENSG00000137731	-0.699342	0.00151	FXYD2	11q23.3	protein_coding	7.53077276392967	7.53104039293573	8.55171676807113	8.4726299993842	7.92115130157323	7.70682467878872	7.5347949986782	7.46206468837092
Down	ENSG00000198113	-0.702344	0.00139	TOR4A	9q34.3	protein_coding	9.07731485785934	9.07842283661507	9.13485595610117	9.21674644419517	8.76896145445019	8.07324877562743	8.839773490722	8.87163602718173
Down	ENSG00000158292	-0.702482	2.58e-06	GPR153	1p36.31	protein_coding	11.1298325196295	11.1301055768372	11.4723067488476	11.5185364981535	11.0246631533999	10.5080185373951	11.0405243215437	11.010312771809
Down	ENSG00000165591	-0.703925	9.52e-05	FAAH2	Xp11.21	protein_coding	8.51508448785676	8.51535504274346	8.98509441932256	9.0027455426979	8.40923993793923	8.15346134851053	8.839773490722	8.77230816028952
Down	ENSG00000165591	-0.703925	9.52e-05	RP11-479E16.1	Xp11.21	protein_coding	8.51508448785676	8.51535504274346	8.98509441932256	9.0027455426979	8.40923993793923	8.15346134851053	8.839773490722	8.77230816028952
Down	ENSG00000173950	-0.704485	5.72e-05	XXYLT1	3q29	protein_coding	9.7190807484916	9.71935299582452	9.73942000984074	9.78305707137661	9.2873580640154	8.76149166324448	9.81295625667632	9.88237468192866
Down	ENSG00000130021	-0.706038	0.000363	PUDP	Xp22.31	protein_coding	8.36842746711578	8.36921047038912	8.49098469478042	8.7085015505126	7.78641576575636	8.02157469930415	8.89757323386254	8.93424796858882
Down	ENSG00000120885	-0.706042	1.76e-11	CLU	8p21.1	protein_coding	14.8455305076269	14.8458136108583	15.2073596032331	15.1427851783253	14.6093162567681	14.3139562021094	15.0223580125634	14.9499480690238
Down	ENSG00000157870	-0.706315	1.11e-05	PRXL2B	1p36.32	protein_coding	9.42843625815186	9.4292820597942	9.83821532793321	9.59183899987487	9.15439993538642	8.86407536441136	9.54330437077392	9.48852280923756
Down	ENSG00000134575	-0.70731	1.31e-07	ACP2	11p11.2	protein_coding	10.8418974094118	10.8419548732099	11.1543174273377	11.0934322515466	10.5952086964592	10.2063019456874	10.9184453989229	10.8997616326181
Down	ENSG00000143554	-0.707854	0.000107	SLC27A3	1q21.3	protein_coding	9.1993889637196	9.20062134811192	9.82392307654119	9.54386491704388	9.179058960426	8.75754854467515	9.26452982211996	9.10726414832993
Down	ENSG00000168268	-0.707964	1.55e-15	NT5DC2	3p21.1	protein_coding	12.401267481691	12.4016139316333	13.0543850353661	12.9203905333743	12.288538044342	12.2761380466207	12.524532815853	12.479625236869
Down	ENSG00000155816	-0.710054	0.000419	FMN2	1q43	protein_coding	8.40738675363649	8.40632527476578	8.47015893639434	8.5716520250438	7.95200337279386	7.63985727420218	8.97344633501715	8.91062785495944
Down	ENSG00000137962	-0.714948	0.0153	ARHGAP29	1p22.1	protein_coding	7.2714086567499	7.27057763118965	7.37870965940901	7.56286765671645	6.8081112412128	6.72613684593279	7.4211510118181	7.70534332779003
Down	ENSG00000147099	-0.715006	0.0147	HDAC8	Xq13.1	protein_coding	7.89211050751047	7.89142782099001	8.15490567944088	7.90423609193427	7.63778857242682	6.90789191691776	7.66531305839176	7.86889671315722
Down	ENSG00000119514	-0.721948	0.0141	GALNT12	9q22.33	protein_coding	7.60577900895212	7.60836539391313	7.67105185294154	7.42841290916317	7.05545137276614	6.59085413858864	7.48852623406207	7.53041788978712
Down	ENSG00000049759	-0.722371	1.42e-05	NEDD4L	18q21.31	protein_coding	9.8405160046746	9.84140444230128	10.1592886444147	10.1886774197609	9.6794926602663	9.16429319743819	10.1196274111138	10.037219563109
Down	ENSG00000182327	-0.722394	0.00578	GLTPD2	17p13.2	protein_coding	7.9698858954254	7.97015507698022	8.33846633498143	8.14835502478601	7.72967949627209	7.29281440490213	8.30625315708078	7.86889671315722
Down	ENSG00000266714	-0.722431	1.06e-05	MYO15B	17q25.1	protein_coding	10.2412926556733	10.2412385325937	10.4419476889291	10.3508100343012	9.91007414749322	9.38226354985586	10.2235668253921	10.1732315007896
Down	ENSG00000177191	-0.722545	0.0106	B3GNT8	19q13.2	protein_coding	7.82043804755461	7.82320400814303	8.05355258944196	7.83947338089851	7.52432923344513	6.84981443265446	7.93054048863837	8.0427778660135
Down	ENSG00000130202	-0.722738	0.0254	NECTIN2	19q13.32	protein_coding	7.50487833630077	7.50638952758568	7.63408206047508	7.54673029586816	7.22923231237901	6.3606901468497	7.9848813238498	7.96022640403597
Down	ENSG00000121905	-0.725707	6.9e-05	HPCA	1p35.1	protein_coding	10.7408309671868	10.741235927381	11.0485380276745	10.9793316931932	10.5952086964592	9.88884268047132	10.7274718057677	10.8053764419252
Down	ENSG00000141959	-0.726088	6.7e-08	PFKL	21q22.3	protein_coding	11.6610615843957	11.661456908484	12.0737343859175	11.9650569252131	11.4959478138033	11.055984226548	11.7036614913803	11.7319743324817
Down	ENSG00000166432	-0.726361	0.0288	ZMAT1	Xq22.1	protein_coding	7.04756149200023	7.0495340360465	6.90708674583338	7.33753518630912	6.36786319498641	6.4803572573633	7.72240296527657	7.46705592492553
Down	ENSG00000166482	-0.726963	5.86e-08	MFAP4	17p11.2	protein_coding	10.2923288606671	10.2926015336501	10.7118502856176	10.6778863437658	10.1173617537699	9.79385465537638	10.4780027936714	10.5980572027256
Down	ENSG00000204172	-0.727562	0.00781	AGAP9	10q11.22	protein_coding	7.41040264009822	7.4100053960894	8.14179631800355	7.81273174102336	7.45601893755978	7.0565084924843	7.5347949986782	7.40078281068061
Down	ENSG00000185339	-0.727757	1.33e-08	TCN2	22q12.2	protein_coding	10.4077431983089	10.4077247841645	10.9466864468809	10.808824526455	10.2223248793211	10.0809521112758	10.6231912080519	10.3812039308508
Down	ENSG00000144406	-0.728067	6.27e-09	UNC80	2q34	protein_coding	11.4925950756485	11.4928878481351	11.3656987987304	11.4712273999693	10.8401009400774	10.5162098600972	11.8388886285351	11.6933639089124
Down	ENSG00000139192	-0.729694	0.0417	TAPBPL	12p13.31	protein_coding	7.01123428158098	7.01499877930587	7.43352864111206	6.77030293917456	6.5094090106238	6.40169202263967	7.17460933147442	6.93719633628269
Down	ENSG00000140450	-0.730177	5.12e-06	ARRDC4	15q26.2	protein_coding	8.81816886375068	8.81793922878255	9.24622955745516	9.46018317034249	8.61119719088272	8.64252431002473	9.76717783062154	9.94005186812646
Down	ENSG00000164850	-0.732031	0.000642	GPR30	7p22.3	protein_coding	8.7943161627546	8.79522337391202	9.04617334102584	8.96681133387599	8.53937048590993	7.93344456986363	8.9565494785221	8.81207921811882
Down	ENSG00000164850	-0.732031	0.000642	GPER1	7p22.3	protein_coding	8.7943161627546	8.79522337391202	9.04617334102584	8.96681133387599	8.53937048590993	7.93344456986363	8.9565494785221	8.81207921811882
Down	ENSG00000135905	-0.73243	4.14e-06	DOCK10	2q36.2	protein_coding	9.34879358910578	9.3483721083753	9.41917871289545	9.4900270529801	8.85717478823908	8.55889877385412	9.97442510716175	9.84356084810646
Down	ENSG00000140057	-0.732558	3.49e-07	AK7	14q32.2	protein_coding	9.27410944007013	9.27365102291846	9.56380065978272	9.66467877898127	8.92871742292696	8.83068475808865	9.55906142427709	9.55566233634109
Down	ENSG00000146072	-0.732572	3.67e-06	TNFRSF21	6p12.3	protein_coding	8.82864478117508	8.82792148312607	9.51379782040966	9.34359333984737	8.75152969949688	8.65952855287822	8.91517085037258	8.92883139591458
Down	ENSG00000129195	-0.732628	7.44e-05	PIMREG	17p13.2	protein_coding	8.73707658580131	8.73814177509876	9.03558089691674	9.06071574611771	8.48766543944628	8.10462974555971	8.91166845727687	8.92520901635717
Down	ENSG00000129195	-0.732628	7.44e-05	FAM64A	17p13.2	protein_coding	8.73707658580131	8.73814177509876	9.03558089691674	9.06071574611771	8.48766543944628	8.10462974555971	8.91166845727687	8.92520901635717
Down	ENSG00000114923	-0.733963	9.37e-05	SLC4A3	2q35	protein_coding	8.7996509483939	8.80030234159629	9.22463206207201	9.1488797012517	8.63278018524171	8.24079112541759	8.74455354887509	8.57607145139809
Down	ENSG00000173137	-0.735215	0.000806	ADCK5	8q24.3	protein_coding	7.92665425642678	7.92901160413794	8.38927010689344	8.37547294951077	7.77783102394404	7.50524425190308	7.93054048863837	7.90612520874779
Down	ENSG00000158457	-0.736829	3.06e-07	TSPAN33	7q32.1	protein_coding	10.5648148270226	10.5651995430104	10.7853460965906	10.6926284989936	10.1943742050651	9.7744731193815	10.714464704288	10.6273338359698
Down	ENSG00000182240	-0.737108	0.00031	BACE2	21q22.2	protein_coding	9.31938222506867	9.32036134276415	9.55887764655211	9.35290402966399	9.00793294687551	8.35480013739572	9.46899607744525	9.46750714112325
Down	ENSG00000170542	-0.737457	0.025	SERPINB9	6p25.2	protein_coding	6.94537384052809	6.94334460116043	7.13587793021033	7.17905962363107	6.59985332193034	6.23019183355325	7.32962852513065	7.53517854265515
Down	ENSG00000169692	-0.738062	0.0193	AGPAT2	9q34.3	protein_coding	11.1298325196295	11.1301055768372	11.4866354512302	11.4701582632287	11.0573959358555	10.332269494796	11.1501047853874	11.1437095556651
Down	ENSG00000164976	-0.740335	0.00385	MYORG	9p13.3	protein_coding	7.8770490356471	7.87707758309571	8.16141595868883	8.10493038177874	7.63303673010225	7.09451739540162	7.8955078068868	8.06599169952307
Down	ENSG00000162409	-0.740404	0.000179	PRKAA2	1p32.2	protein_coding	8.37915749095544	8.37942775037834	8.5064090707398	8.76539139775702	7.96340489764785	7.82457976523673	8.84712637118679	9.01314691762758
Down	ENSG00000114270	-0.740471	0.000126	COL7A1	3p21.31	protein_coding	8.36842746711578	8.36921047038912	9.07749189130169	8.75137786353396	8.20667799968902	8.1948738780963	8.03724942703424	8.06269821896393
Down	ENSG00000144749	-0.741238	0.000118	LRIG1	3p14.1	protein_coding	9.23723289088663	9.23666185249365	9.54649611172713	9.88605511258812	9.21288848313079	8.6846649357243	9.51588531531285	9.5056028789614
Down	ENSG00000151690	-0.741451	1.53e-06	MFSD6	2q32.2	protein_coding	10.2215546011266	10.2214959637638	10.4802071008874	10.5399941467559	9.9507404698258	9.5489478122746	10.3913846257195	10.6461599588864
Down	ENSG00000021488	-0.741491	0.000175	SLC7A9	19q13.11	protein_coding	8.81026170114881	8.81040694857318	9.06712773296473	9.06071574611771	8.52405260899852	8.07324877562743	9.28091131806947	9.0284218299688
Down	ENSG00000187630	-0.743753	0.00396	DHRS4L2	14q11.2	protein_coding	7.78859667686023	7.78784283372406	8.09495210904592	7.97829882440728	7.52432923344513	7.01747105742014	7.83022197471016	7.83068203833175
Down	ENSG00000066405	-0.745241	4.09e-07	CLDN18	3q22.3	protein_coding	12.5670470279042	12.567376254047	12.9927478201463	13.0394191200522	12.5239536566199	11.9604306014357	12.8002461579605	12.8645386461641
Down	ENSG00000176381	-0.745608	0.0131	PRR18	6q27	protein_coding	7.19249454972528	7.1954618412068	7.57678798156703	7.31865193361631	6.89005440100775	6.5366633173359	7.45041221490567	7.47698689087535
Down	ENSG00000050165	-0.747291	1.52e-07	DKK3	11p15.3	protein_coding	9.52660940485189	9.52749413728948	9.80325678966953	9.65341944978525	9.07603884901476	8.88952186302611	10.1089623689015	10.0638207317496
Down	ENSG00000170522	-0.748087	2.55e-07	ELOVL6	4q25	protein_coding	9.58183959163486	9.5815955559145	9.98857121672076	10.077937654826	9.4146384054416	9.13115243873133	10.124174118511	10.274926511119
Down	ENSG00000169302	-0.748514	0.0229	STK32A	5q32	protein_coding	7.73391442053803	7.73577429079365	7.79345934694441	7.92934850458894	7.5036530676391	6.5366633173359	7.61451379871029	7.82680430202129
Down	ENSG00000149136	-0.749185	0.00981	SSRP1	11q12.1	protein_coding	11.9487442856011	11.948988969966	12.2463363222581	12.139956972746	11.7397661326165	11.0735357019232	11.7636601961335	11.7813974702412
Down	ENSG00000135048	-0.750185	8.64e-07	TMEM2	9q21.13	protein_coding	10.5234982579112	10.5235791338381	10.3075295955357	10.3784265883815	9.80097477073982	9.33276898709655	10.557474232912	10.5173519839604
Down	ENSG00000135048	-0.750185	8.64e-07	CEMIP2	9q21.13	protein_coding	10.5234982579112	10.5235791338381	10.3075295955357	10.3784265883815	9.80097477073982	9.33276898709655	10.557474232912	10.5173519839604
Down	ENSG00000116147	-0.751459	1.06e-13	TNR	1q25.1	protein_coding	11.5765692827868	11.5766759766492	11.0335337504376	11.0906522286134	10.3609706072087	10.2546628904266	12.0399561085378	11.9825778722756
Down	ENSG00000276547	-0.752324	0.0461	PCDHGB5	5q31.3	protein_coding	6.85602291706771	6.85823652441031	6.63504612325368	7.22034016928391	6.30949746376619	6.08670472703248	7.25420005061007	6.95151274613479
Down	ENSG00000051180	-0.753459	0.00045	RAD51	15q15.1	protein_coding	7.7669718464671	7.76724036898141	8.32692946688409	8.4640629961682	7.66597556699016	7.63126348055649	8.22955926059563	8.06269821896393
Down	ENSG00000130584	-0.754647	0.000318	ZBTB46	20q13.33	protein_coding	8.07481760458339	8.07445834132252	8.55171676807113	8.38458079602287	7.80765675529948	7.63985727420218	8.24634036289078	8.1240237626542
Down	ENSG00000131831	-0.755167	5.47e-06	RAI2	Xp22.13	protein_coding	9.91982124746485	9.92050188601391	10.1180472678963	10.2939385302064	9.67487643026224	9.17023784427648	10.1302141907969	10.1163897564257
Down	ENSG00000180891	-0.755388	0.000658	CUEDC1	17q22	protein_coding	8.43507423743149	8.43599741581078	8.97404213892735	8.84012329412137	8.41755348449966	7.81702149886332	8.62986919799674	8.50747655148673
Down	ENSG00000131791	-0.755881	2.01e-05	PRKAB2	1q21.1	protein_coding	9.26256572452841	9.26265350810401	9.24622955745516	9.49424051158794	8.72498066983207	8.48927434504519	9.54782397442773	9.85121672603657
Down	ENSG00000160789	-0.756244	6.21e-05	LMNA	1q22	protein_coding	9.69064852959647	9.69092075109272	10.2476023621117	10.1964561421475	9.75797369860135	9.08469747154609	9.72788723865561	9.75246797983462
Down	ENSG00000011332	-0.756578	0.0387	DPF1	19q13.2	protein_coding	7.00200773209582	7.00623422836631	7.38984136212436	7.00100298611344	6.76532553177156	6.08670472703248	6.84804806305719	6.87846626889614
Down	ENSG00000143842	-0.7571	4.43e-05	SOX13	1q32.1	protein_coding	9.4708533585741	9.47128459017486	9.7174975634293	9.76921490615528	9.23343986664495	8.66795610279146	9.50197786207434	9.34949003958869
Down	ENSG00000196511	-0.757998	0.000405	TPK1	7q35	protein_coding	8.09231224269633	8.09113196432076	8.33846633498143	8.23146947905404	7.58463711098297	7.49580724521727	8.03724942703424	8.1240237626542
Down	ENSG00000131781	-0.758041	0.0269	FMO5	1q21.1	protein_coding	7.15967925058852	7.15638451884366	7.18782434935679	7.07037462002122	6.66647694312309	6.00922858922633	7.64013700590193	7.48192685556177
Down	ENSG00000212907	-0.758386	2.57e-10	MT-ND4L	MT	protein_coding	14.6989346222125	14.6992166234614	15.1656682447176	15.5368089735711	14.5294647176086	14.6761556181021	14.6123594066454	14.7344724911043
Down	ENSG00000212907	-0.758386	2.57e-10	ND4L	MT	protein_coding	14.6989346222125	14.6992166234614	15.1656682447176	15.5368089735711	14.5294647176086	14.6761556181021	14.6123594066454	14.7344724911043
Down	ENSG00000151779	-0.758884	4.77e-12	NBAS	2p24.3	protein_coding	10.7689804805241	10.7693505269997	10.9654095987884	11.0625533283733	10.3231197669381	10.1785534972458	11.0162688547417	10.9629578472839
Down	ENSG00000128567	-0.758902	0.00322	PODXL	7q32.3	protein_coding	7.55621060463042	7.55527712317851	8.24348002301594	7.83947338089851	7.45601893755978	7.15572156660361	7.83022197471016	7.77139231321424
Down	ENSG00000160233	-0.759054	0.0059	LRRC3	21q22.3	protein_coding	7.74501793851669	7.74633942228008	8.20618342669502	8.10493038177874	7.71176358579117	6.97734787355389	7.97148679637821	7.9778184943925
Down	ENSG00000157064	-0.759732	3.36e-06	NMNAT2	1q25.3	protein_coding	9.8559616842855	9.85611211297682	9.80533679114909	9.83381355181977	9.2736846793796	8.7887957937134	10.2667013016973	10.2777698969333
Down	ENSG00000151276	-0.760261	1.34e-05	MAGI1	3p14.1	protein_coding	9.07950952530805	9.08051186402359	9.27353098854502	9.34825619576736	8.70020726611695	8.3703758379933	9.46422223414988	9.25020009984466
Down	ENSG00000148057	-0.760369	0.00285	C9orf103	9q21.32	protein_coding	7.5873898578038	7.58501144311333	8.04653567917284	8.11590969362899	7.46138995345183	7.16765687805918	7.73830785328754	7.42663399902973
Down	ENSG00000148057	-0.760369	0.00285	IDNK	9q21.32	protein_coding	7.5873898578038	7.58501144311333	8.04653567917284	8.11590969362899	7.46138995345183	7.16765687805918	7.73830785328754	7.42663399902973
Down	ENSG00000163297	-0.760649	8.27e-05	ANTXR2	4q21.21	protein_coding	8.61832022408077	8.61959698646704	8.5665085605769	8.53121552164861	7.78641576575636	7.81702149886332	8.98015005334264	9.23418690780273
Down	ENSG00000176894	-0.761013	0.000764	PXMP2	12q24.33	protein_coding	7.86691998395248	7.86743083965164	8.42758324578036	8.36630723895843	7.80343350245036	7.44767344304698	7.93744608667054	8.08883791582457
Down	ENSG00000151632	-0.76113	0.0089	AKR1C2	10p15.1	protein_coding	6.56164661276237	6.56787722711971	7.63408206047508	7.67104104984556	6.77398478698803	7.0565084924843	7.49789945987408	7.30925355663914
Down	ENSG00000139083	-0.761188	0.000582	ETV6	12p13.2	protein_coding	8.63034616033052	8.63104459487285	9.04265116048547	8.72293570407087	8.38400793291043	7.82457976523673	8.64682147763542	8.68931764335302
Down	ENSG00000141562	-0.761745	4.12e-09	NARF	17q25.3	protein_coding	10.6216434416646	10.6222389821212	11.3991362769603	11.297677738469	10.7287029286083	10.428409817627	10.9271446542356	10.7264032802595
Down	ENSG00000132199	-0.763299	3.61e-07	ENOSF1	18p11.32	protein_coding	10.4533049437062	10.4535777088045	10.7085199708943	10.6192937520884	10.1131025147137	9.64385598130749	10.6210481941782	10.5803169030561
Down	ENSG00000257008	-0.763551	1.51e-07	GPR142	17q25.1	protein_coding	10.0328595403	10.0326465873801	10.0031421226049	10.3669838667266	9.43389098416952	9.42266530535437	10.1776454488655	10.0744888951656
Down	ENSG00000147041	-0.764288	0.0469	SYTL5	Xp11.4	protein_coding	6.59884304623449	6.60317969035122	6.99718780982406	7.13656301615269	6.62878383528827	5.87007090578616	6.93342511372207	6.84050759048755
Down	ENSG00000092096	-0.764504	1.04e-09	SLC22A17	14q11.2	protein_coding	11.5773459976734	11.5777855696476	12.0232485621975	11.9014405785271	11.3695276804022	11.0028441006932	11.6656992732626	11.7435902019305
Down	ENSG00000166143	-0.764941	0.0239	PPP1R14D	15q15.1	protein_coding	6.86622849491309	6.86794473595232	7.13587793021033	6.97711749676362	6.42395920611497	6.20724658978539	6.91954187785664	6.92998450130208
Down	ENSG00000072195	-0.76553	0.0314	SPEG	2q35	protein_coding	11.2709479912435	11.2712210939467	11.4432152108264	11.4453468697587	11.0246631533999	10.2221262256101	11.110935902191	11.012874871827
Down	ENSG00000178075	-0.765749	0.0178	GRAMD1C	3q13.31	protein_coding	7.00200773209582	7.00623422836631	6.89150724109829	7.44592116369682	6.48851634037857	6.3606901468497	7.80022990655794	7.83454937983308
Down	ENSG00000250799	-0.767167	3.55e-11	PRODH2	19q13.12	protein_coding	10.6418332048831	10.6421767839708	11.2119016298506	11.1250233149742	10.5083606048205	10.2851129796583	10.4529204780344	10.5095113812087
Down	ENSG00000183734	-0.768874	2.68e-06	ASCL2	11p15.5	protein_coding	9.6892121029671	9.68955275691567	9.98857121672076	9.74466686709512	9.2736846793796	8.91098152066023	9.73186480100942	9.59152777598251
Down	ENSG00000134184	-0.768895	0.00613	GSTM1	1p13.3	protein_coding	7.30930390413658	7.30671805271181	7.99643781617157	7.72939755545399	7.30885529914268	6.87914540273024	7.23190433696664	7.20556122487795
Down	ENSG00000169093	-0.768906	0.000632	ASMTL	Xp22.33	protein_coding	8.37201301619856	8.37262427665449	8.82618456986473	8.5716520250438	8.18086349023864	7.63985727420218	8.42892822194624	8.45568600102456
Down	ENSG00000149809	-0.769718	3.06e-11	TM7SF2	11q13.1	protein_coding	10.9063687858665	10.9063768122906	11.4176097867312	11.2335968122301	10.6620422516638	10.4493388470592	11.3228824115053	11.2888953956183
Down	ENSG00000143603	-0.769969	0.0461	KCNN3	1q21.3	protein_coding	6.74978821650458	6.74689830524035	6.53831843067247	6.79783514533388	5.81742146239604	6.06133884757607	7.00090531602555	7.33131810656769
Down	ENSG00000005189	-0.770148	3.83e-05	LOC81691	16p12.3	protein_coding	8.76461691914913	8.7643682520094	9.22463206207201	9.19620233790084	8.63990335579438	8.1948738780963	8.86896280209117	8.79630211473468
Down	ENSG00000005189	-0.770148	3.83e-05	REXO5	16p12.3	protein_coding	8.76461691914913	8.7643682520094	9.22463206207201	9.19620233790084	8.63990335579438	8.1948738780963	8.86896280209117	8.79630211473468
Down	ENSG00000134326	-0.77033	0.00424	CMPK2	2p25.2	protein_coding	7.79928874230781	7.7980347759003	8.17434904005563	7.97829882440728	7.53964418909885	7.04361302576239	8.07531459830842	8.49286798841123
Down	ENSG00000138400	-0.77116	0.034	MDH1B	2q33.3	protein_coding	6.52346572052832	6.51942196330945	7.13587793021033	7.0476193737344	6.53000343356957	6.11163231142935	6.44477341964168	6.64295946274419
Down	ENSG00000106003	-0.773091	0.00017	LFNG	7p22.3	protein_coding	8.68325576988914	8.68421367607306	8.89811387811583	8.65681347812045	8.18086349023864	7.82457976523673	8.62131776956574	8.85840099628161
Down	ENSG00000120915	-0.774548	1.25e-08	EPHX2	8p21.2	protein_coding	10.1046577016201	10.1052380926538	10.6702291305976	10.5722389037961	9.99585456887158	9.6776355482153	10.3032471527501	10.186909708523
Down	ENSG00000163702	-0.775359	0.0245	IL17RC	3p25.3	protein_coding	7.51788364558611	7.51876760979451	7.97442305115895	7.89151403972366	7.57970663238378	6.5366633173359	7.4211510118181	7.74697692227759
Down	ENSG00000079385	-0.776615	8.16e-06	CEACAM1	19q13.2	protein_coding	11.2408691667442	11.2411889484302	11.4768813366216	11.2904274034537	10.9055951805914	10.2321065954671	11.4073788322979	11.4431325353041
Down	ENSG00000169436	-0.776838	6.95e-08	COL22A1	8q24.3	protein_coding	10.5757392797402	10.5763452290819	10.659920874356	10.5642450264506	10.0305955802738	9.60268761156066	10.6048733118648	10.6284480816069
Down	ENSG00000143195	-0.776924	4.22e-06	ILDR2	1q24.1	protein_coding	9.64840027835078	9.64930591223842	9.48294252284114	9.49424051158794	8.92094120198561	8.44582757044104	10.3976576747197	10.2813162666706
Down	ENSG00000214756	-0.777356	0.048	CSKMT	11q12.3	protein_coding	6.25491116182809	6.24923983600942	7.04021242523338	6.74223507290095	6.13226920879653	6.20724658978539	6.80338691510392	6.35059956186942
Down	ENSG00000091490	-0.777658	9.2e-07	SEL1L3	4p15.2	protein_coding	10.5772931848181	10.5778248358467	10.6250181592003	10.5359124033516	10.0431869154136	9.50493697773956	11.2629835001181	11.1611380835453
Down	ENSG00000091490	-0.777658	9.2e-07	KIAA0746	4p15.2	protein_coding	10.5772931848181	10.5778248358467	10.6250181592003	10.5359124033516	10.0431869154136	9.50493697773956	11.2629835001181	11.1611380835453
Down	ENSG00000143412	-0.779056	0.00144	ANXA9	1q21.3	protein_coding	8.48228441183823	8.48413383588508	8.92131486156039	8.92372457726304	8.47709828389123	7.68207474529846	8.35348708053623	8.38096443241825
Down	ENSG00000088386	-0.780514	0.0085	SLC15A1	13q32.3	protein_coding	7.88208701748186	7.88187687313772	7.58649640179086	7.79917271438724	7.20382178217368	6.5181377321599	7.63164640160266	7.57733193261541
Down	ENSG00000152672	-0.780935	0.0291	CLEC4F	2p13.3	protein_coding	6.82496573569996	6.8287136530768	7.14904093572646	7.22034016928391	6.66647694312309	6.08670472703248	6.69346454042516	6.53301869413155
Down	ENSG00000140939	-0.782141	0.00748	NOL3	16q22.1	protein_coding	7.28668640909954	7.28514261956777	7.95955766816775	7.68585296110126	7.30885529914268	6.74218891455758	7.39128401554543	7.39555651824183
Down	ENSG00000198886	-0.784024	2.26e-12	ND4	MT	protein_coding	18.224682425938	18.2249561522526	18.8339646313761	18.8525445143489	18.213391923449	17.8866152327529	17.5969986784789	17.772135051754
Down	ENSG00000198886	-0.784024	2.26e-12	MT-ND4	MT	protein_coding	18.224682425938	18.2249561522526	18.8339646313761	18.8525445143489	18.213391923449	17.8866152327529	17.5969986784789	17.772135051754
Down	ENSG00000166963	-0.785266	5.47e-06	MAP1A	15q15.3	protein_coding	9.60182686309966	9.60209900052325	10.0282923733026	10.1808565285947	9.53414522183416	9.05287508310467	9.69158690518513	9.47990634184946
Down	ENSG00000107104	-0.785876	6.15e-08	KANK1	9p24.3	protein_coding	10.1313480717794	10.1316710123441	10.1914533965241	10.296353479796	9.62549274241382	9.25379101058533	10.392641419508	10.3003174651873
Down	ENSG00000136895	-0.785894	0.0253	GARNL3	9q33.3	protein_coding	7.11758179688484	7.116219196708	7.35618521870933	7.53041038565942	7.01219059386609	6.16023140744184	7.16287213200333	7.08736678405358
Down	ENSG00000133710	-0.785971	0.0202	SPINK5	5q32	protein_coding	7.15967925058852	7.15638451884366	7.42273021855584	7.28012736938949	6.87403388497838	6.18393050907694	7.01403070286949	7.04125898337728
Down	ENSG00000108666	-0.787299	0.000205	C17orf75	17q11.2	protein_coding	8.76734225660415	8.76696486704825	8.97404213892735	9.10547108790679	8.46377955662517	7.98831253428745	8.82495434102111	9.19861957138042
Down	ENSG00000205593	-0.79072	0.00719	DENND6B	22q13.33	protein_coding	7.72833044994434	7.73046256875492	8.41674006274047	8.15900998619847	7.86146280894169	7.01747105742014	7.52565919583957	7.55406559862878
Down	ENSG00000122642	-0.791237	9.57e-06	FKBP9	7p14.3	protein_coding	10.5803959829065	10.5807795047545	10.7206937227729	10.8505044514392	10.2887879495316	9.6114528006901	10.6296012159116	10.6127697819711
Down	ENSG00000184508	-0.791502	0.0141	HDDC3	15q26.1	protein_coding	7.02040219876641	7.02371040587398	7.55717292070406	7.39274578077819	6.79965500850568	6.6084746547644	6.70968987377213	7.22336913693021
Down	ENSG00000106351	-0.793853	1.35e-07	HRBL	7q22.1	protein_coding	9.22934782655554	9.22914883780944	9.58090010443195	9.69428101079205	8.94797655339527	8.72156694276467	9.38308389037553	9.3986453103152
Down	ENSG00000106351	-0.793853	1.35e-07	AGFG2	7q22.1	protein_coding	9.22934782655554	9.22914883780944	9.58090010443195	9.69428101079205	8.94797655339527	8.72156694276467	9.38308389037553	9.3986453103152
Down	ENSG00000130299	-0.794154	0.00097	GTPBP3	19p13.11	protein_coding	9.15845079989423	9.15971077274277	9.48813111763491	9.30093525185012	8.97451458173154	8.08588319142596	9.10500718473178	9.0284218299688
Down	ENSG00000105784	-0.796415	0.0469	RUNDC3B	7q21.12	protein_coding	6.01915855601207	6.02463255083465	6.57779108721261	6.59306931432635	5.80056889032362	5.87007090578616	7.02703775303984	6.83279451872457
Down	ENSG00000169891	-0.79665	0.0025	REPS2	Xp22.2	protein_coding	7.42428389265478	7.42323477801531	7.60571941894416	7.83947338089851	6.94476539434814	6.93607681290284	7.96474260718554	8.24228254266536
Down	ENSG00000128394	-0.796847	0.0166	APOBEC3F	22q13.1	protein_coding	7.17618019955611	7.17995769487906	7.38984136212436	7.46321948674331	6.92157140898037	6.25277785209355	7.13910732161331	6.94437229953121
Down	ENSG00000158856	-0.799903	4.22e-08	DMTN	8p21.3	protein_coding	12.4687518521878	12.4689454680511	12.871423571262	12.8131712587729	12.2940045128875	11.7348454736151	12.3296510444385	12.3895025714353
Down	ENSG00000133069	-0.801909	1.29e-05	TMCC2	1q32.1	protein_coding	8.98433195338741	8.985606942984	9.15782913510385	9.08885011221046	8.51633224633005	8.08588319142596	8.99346475777594	9.02673258211962
Down	ENSG00000139971	-0.802252	0.0292	ARMH4	14q23.1	protein_coding	6.51051086032462	6.50704951820852	6.77746909726848	6.90299250875279	6.11873637387528	6.00922858922633	6.69346454042516	6.72858115065382
Down	ENSG00000065621	-0.803394	0.000186	GSTO2	10q25.1	protein_coding	8.89494458809581	8.89592774266059	9.10138925102843	8.80663333674654	8.40923993793923	7.85442296982081	9.1080707716316	8.91245857982957
Down	ENSG00000162777	-0.803436	3.56e-06	DENND2D	1p13.2	protein_coding	9.31752395332271	9.31859248027771	9.62396146896408	9.54386491704388	8.97639160570102	8.54524010180526	9.77298020560516	9.57081137710433
Down	ENSG00000175938	-0.804248	0.00959	ORAI3	16p11.2	protein_coding	7.59967529881838	7.6025622524351	7.98179869517288	7.81273174102336	7.46138995345183	6.59085413858864	7.74619502356006	7.64496094464454
Down	ENSG00000175938	-0.804248	0.00959	MGC13024	16p11.2	protein_coding	7.59967529881838	7.6025622524351	7.98179869517288	7.81273174102336	7.46138995345183	6.59085413858864	7.74619502356006	7.64496094464454
Down	ENSG00000157326	-0.804754	0.000934	DHRS4	14q11.2	protein_coding	7.66543653375712	7.66514800065214	8.08813416390614	8.10493038177874	7.45601893755978	7.10696771278562	7.63164640160266	7.6883475494795
Down	ENSG00000171843	-0.804804	0.00426	MLLT3	9p21.3	protein_coding	6.5741522850704	6.57974095692005	7.6891874497782	7.83947338089851	6.79114891793784	7.16765687805918	7.61451379871029	7.77542167359595
Down	ENSG00000016391	-0.805006	1.08e-05	CHDH	3p21.1	protein_coding	9.05963628287376	9.0594842072506	8.99606267308638	9.0086485135297	8.38683338040872	7.96113937574406	9.30780711828904	9.37891891354563
Down	ENSG00000176715	-0.805182	0.000931	ACSF3	16q24.3	protein_coding	8.7754875145037	8.77472678848252	9.19002608270833	8.89214093217298	8.57696839681445	7.80178512562938	9.03268708335892	8.81207921811882
Down	ENSG00000160097	-0.806942	0.0174	FNDC5	1p35.1	protein_coding	7.04756149200023	7.0495340360465	6.95284055212588	7.11483587931912	6.30949746376619	6.18393050907694	6.69346454042516	6.88593961197277
Down	ENSG00000138780	-0.807893	3.17e-05	GSTCD	4q24	protein_coding	8.47896301374976	8.47780768932818	8.85056165455604	8.73009898449649	8.15125911182725	7.79410616902122	8.91166845727687	9.04186507603135
Down	ENSG00000162069	-0.810938	0.046	BICDL2	16p13.3	protein_coding	6.59884304623449	6.60317969035122	6.70801439803278	6.56129190798478	6.07735913216858	5.57976469379147	6.64366406553899	6.52346729103922
Down	ENSG00000132561	-0.812496	2.69e-07	MATN2	8q22.1	protein_coding	9.66603261482523	9.66609616701077	10.6827288998777	10.69811819982	10.0976642897079	9.60707686280092	9.64172044001024	9.52965745593073
Down	ENSG00000176720	-0.814672	0.000353	BOK	2q37.3	protein_coding	8.72310672750483	8.7221739471811	8.99970030508175	8.79984103416242	8.39246772889403	7.69037198974365	8.82867342349678	8.90695942108505
Down	ENSG00000066923	-0.81702	8.73e-05	STAG3	7q22.1	protein_coding	8.31727099790133	8.31700964412584	8.67513858218958	8.8334872074685	8.14459703998797	7.67372950548022	8.68425111760115	8.68718046231529
Down	ENSG00000189134	-0.818612	0.0472	NKAPL	6p22.1	protein_coding	6.07302084706392	6.07579355761801	6.89150724109829	6.56129190798478	6.00564539627354	5.92735450242435	6.14409636875207	6.49442770558151
Down	ENSG00000170049	-0.820551	0.0415	KCNAB3	17p13.1	protein_coding	6.70500266990895	6.7041822678991	6.82745024589059	6.71361028889211	6.17212233864766	5.74819265566645	6.42525538860422	6.05156911982099
Down	ENSG00000183741	-0.821012	3.65e-09	CBX6	22q13.1	protein_coding	11.9061017247545	11.9063455433145	12.3121780683988	12.2923027746436	11.7067926925262	11.2089199675132	12.1492063997076	12.0351966412597
Down	ENSG00000013016	-0.821438	0.0113	EHD3	2p23.1	protein_coding	6.9549685612921	6.9524984277574	7.22559239953466	7.07037462002122	6.49900049533172	6.18393050907694	7.36078561144446	7.22925659320678
Down	ENSG00000164023	-0.82276	0.000246	SGMS2	4q25	protein_coding	8.29099604741279	8.29198743611154	8.56159479478591	8.52299041534278	7.98220946190568	7.37746857258787	8.8617206534825	8.89959445029015
Down	ENSG00000164023	-0.82276	0.000246	MGC26963	4q25	protein_coding	8.29099604741279	8.29198743611154	8.56159479478591	8.52299041534278	7.98220946190568	7.37746857258787	8.8617206534825	8.89959445029015
Down	ENSG00000147535	-0.823005	8.65e-13	PLPP5	8p11.23	protein_coding	10.7078715021191	10.70784035969	11.249052574937	11.3060906660365	10.5051136418405	10.4008665239726	11.1200697218374	11.3536606440283
Down	ENSG00000033327	-0.824164	4.68e-06	GAB2	11q14.1	protein_coding	9.30819652075625	9.30793351774783	9.66348327114955	9.69061377897985	9.08128115648678	8.5634230786611	9.41311937088764	9.25742047904393
Down	ENSG00000165475	-0.82548	0.0449	CRYL1	13q12.11	protein_coding	6.2235005458267	6.21921582051911	7.0116723834664	6.77030293917456	6.40178184911542	5.68316153350514	6.64366406553899	6.47473807388269
Down	ENSG00000165475	-0.82548	0.0449	HEL30	13q12.11	protein_coding	6.2235005458267	6.21921582051911	7.0116723834664	6.77030293917456	6.40178184911542	5.68316153350514	6.64366406553899	6.47473807388269
Down	ENSG00000135047	-0.826182	6.59e-16	CTSL	9q21.33	protein_coding	11.1874366411093	11.1879277290688	11.8697108615308	11.7572511899141	11.0604960233504	10.913525920346	11.3986481144958	11.3233625819786
Down	ENSG00000196083	-0.826211	0.0019	IL1RAP	3q28	protein_coding	7.82043804755461	7.82320400814303	7.88284252393696	7.94174267001008	7.36724649674748	6.70990416335584	8.30625315708078	8.29094505692116
Down	ENSG00000187714	-0.82746	1.85e-07	SLC18A3	10q11.23	protein_coding	9.12484274160686	9.12572138917913	9.6771776138092	9.66467877898127	8.99872744921014	8.65952855287822	9.26727302131243	9.34271710292111
Down	ENSG00000257335	-0.827849	1.01e-12	MGAM	7q34	protein_coding	11.4064919950149	11.4068483856871	11.9934556374393	12.0076813264746	11.286101209977	11.0463199256544	11.7112362561569	11.485870202877
Down	ENSG00000160972	-0.829101	2.66e-05	PPP1R16A	8q24.3	protein_coding	8.69475452452037	8.69516176924827	9.34676464636679	9.2668621367543	8.71826636540708	8.17727100819294	8.65102860493301	8.76827008246822
Down	ENSG00000159784	-0.829443	0.00192	FAM131B	7q34	protein_coding	7.30180406802786	7.29956203292965	7.77659568741909	8.09386687313089	7.02675546581268	7.22589578812469	6.89136806083862	6.92273643415032
Down	ENSG00000114378	-0.830707	0.00861	HYAL1	3p21.31	protein_coding	6.34523703891355	6.34966050388283	7.48634065906988	7.28012736938949	6.49900049533172	6.6934867560817	6.94717602185726	7.00739864525758
Down	ENSG00000183049	-0.831261	0.000675	CAMK1D	10p13	protein_coding	8.61226945392563	8.6138389378197	8.50128591332863	8.33845545178544	7.91333408063701	7.15572156660361	8.87975831288155	8.86219483927121
Down	ENSG00000198712	-0.831849	6.21e-15	MT-CO2	MT	protein_coding	17.160320513143	17.1605975224431	17.6280226980534	17.700804872406	16.9868937903227	16.6605994460165	16.6723128089003	16.7367697657895
Down	ENSG00000198712	-0.831849	6.21e-15	COX2	MT	protein_coding	17.160320513143	17.1605975224431	17.6280226980534	17.700804872406	16.9868937903227	16.6605994460165	16.6723128089003	16.7367697657895
Down	ENSG00000146151	-0.832114	1.36e-10	HMGCLL1	6p12.1	protein_coding	10.0796586683363	10.0804010063508	10.4944579374236	10.5722389037961	9.5631613799722	9.84306090496436	10.6199754923263	10.7185768356218
Down	ENSG00000132669	-0.834345	2.14e-10	RIN2	20p11.23	protein_coding	10.2961083613669	10.2962012846434	10.3622435137944	10.3942954406481	9.68409416669434	9.37713283911671	10.5188612782315	10.4789517343487
Down	ENSG00000135842	-0.834503	0.0362	NIBAN1	1q25.3	protein_coding	6.9549685612921	6.9524984277574	7.16208492833816	7.42841290916317	6.92157140898037	5.74819265566645	7.38118934866117	7.36913723601514
Down	ENSG00000112182	-0.834609	0.0291	BACH2	6q15	protein_coding	7.08299640173892	7.08326187752992	6.67199153291118	7.00100298611344	6.23619126945198	5.74819265566645	6.70968987377213	7.10027424190574
Down	ENSG00000130005	-0.834945	0.000172	GAMT	19p13.3	protein_coding	9.27793691010149	9.27911850191195	9.73287818270074	9.66467877898127	9.21765716087064	8.37553059229239	9.33421066975428	9.41035296514076
Down	ENSG00000130005	-0.834945	0.000172	HEL-S-20	19p13.3	protein_coding	9.27793691010149	9.27911850191195	9.73287818270074	9.66467877898127	9.21765716087064	8.37553059229239	9.33421066975428	9.41035296514076
Down	ENSG00000006210	-0.835048	3.16e-05	CX3CL1	16q21	protein_coding	9.38827946375739	9.38939421385851	9.47773520009994	9.3621550163816	8.87539579024248	8.20649092399603	9.40317686126946	9.4575104779587
Down	ENSG00000214193	-0.835072	0.00557	SH3D21	1p34.3	protein_coding	7.82043804755461	7.82320400814303	8.43834553988196	8.09386687313089	7.80765675529948	6.94996542906669	7.44072427397518	7.67977398330958
Down	ENSG00000066926	-0.836139	9.6e-07	FECH	18q21.31	protein_coding	9.23723289088663	9.23666185249365	9.82186971886953	9.74466686709512	9.16431418012565	8.68050583460567	9.47137708843099	9.50802646527728
Down	ENSG00000121900	-0.836663	1.85e-07	TMEM54	1p35.1	protein_coding	9.44725360261305	9.44720181845661	9.93638195298986	9.75874542226939	9.19687808056048	8.80034120607507	9.76329657518062	9.70994258276964
Down	ENSG00000189319	-0.837527	0.00378	FAM53B	10q26.13	protein_coding	7.02951222413475	7.03236974339932	7.59613992697917	7.71502823041697	7.04833072863008	6.5366633173359	7.65696976138683	7.64054964901557
Down	ENSG00000104325	-0.839043	2.1e-07	DECR1	8q21.3	protein_coding	8.65997960696855	8.6592724083682	9.34390557600992	9.17010384525889	8.46110099258858	8.40103166149785	9.21991405954702	9.13104417468413
Down	ENSG00000168243	-0.840161	4.07e-19	GNG4	1q42.3	protein_coding	12.0227469083098	12.0230880762111	12.5049555661626	12.4993260541039	11.7474809389247	11.5686995824649	12.165105382788	12.1811051493673
Down	ENSG00000116260	-0.840347	1.33e-09	QSCN6	1q25.2	protein_coding	11.5920246807117	11.5921331525941	12.4042562394184	12.3180829814055	11.74693124739	11.2501959733218	11.5959444219286	11.6131790468659
Down	ENSG00000116260	-0.840347	1.33e-09	QSOX1	1q25.2	protein_coding	11.5920246807117	11.5921331525941	12.4042562394184	12.3180829814055	11.74693124739	11.2501959733218	11.5959444219286	11.6131790468659
Down	ENSG00000255152	-0.840621	0.0436	MSH5-SAPCD1	6p21.33	protein_coding	6.83539259222087	6.8386218894808	7.50693578436468	6.95282988855627	6.83318655263076	5.87007090578616	6.28069407535036	6.15416213550762
Down	ENSG00000278023	-0.842159	0.0351	RDM1	17q12	protein_coding	6.30078088798212	6.30747598450602	6.53831843067247	6.62416183663224	5.83407944517361	5.71604348255621	6.87707210638939	6.66918370823886
Down	ENSG00000102924	-0.843224	6.62e-08	CBLN1	16q12.1	protein_coding	10.6087848691168	10.6092747741308	10.8299604329324	10.6018275408089	10.1045461265718	9.60268761156066	10.9486660313897	10.9708858619875
Down	ENSG00000198763	-0.843889	6.83e-16	ND2	MT	protein_coding	16.5287978914928	16.529066645121	17.157151496175	17.1244114519566	16.433979675467	16.1454656088727	15.8760851902543	16.0229863592365
Down	ENSG00000198763	-0.843889	6.83e-16	MT-ND2	MT	protein_coding	16.5287978914928	16.529066645121	17.157151496175	17.1244114519566	16.433979675467	16.1454656088727	15.8760851902543	16.0229863592365
Down	ENSG00000105245	-0.846059	8.92e-08	NUMBL	19q13.2	protein_coding	9.10988938895225	9.109445008226	9.44609027358716	9.55600882300512	8.77544444112671	8.51285780685788	9.23400527075769	9.16369114676216
Down	ENSG00000165731	-0.84616	2.72e-07	RET	10q11.21	protein_coding	10.5514372371096	10.5517100535225	10.8870506565644	10.9520215287257	10.3414412736126	9.7308944380131	10.9175725813754	10.8689809402942
Down	ENSG00000077782	-0.852834	2.87e-08	FGFR1	8p11.23	protein_coding	10.7689804805241	10.7693505269997	11.2444606892423	11.180984793349	10.6079781030928	10.0522686242269	11.0023408818593	10.9765846764277
Down	ENSG00000149564	-0.853564	0.0245	ESAM	11q24.2	protein_coding	6.47093332548701	6.46928252080609	6.76041637293883	7.17905962363107	6.33312785292443	5.89899699798036	6.57447101643494	6.70342394142766
Down	ENSG00000152779	-0.853686	7.42e-09	SLC16A12	10q23.31	protein_coding	10.3139270016021	10.3140665305477	10.4618636739255	10.5256572334642	9.84581470375495	9.3848220789561	10.8228568105038	10.7542320605273
Down	ENSG00000138134	-0.855319	0.0169	STAMBPL1	10q23.31	protein_coding	6.51051086032462	6.50704951820852	6.76041637293883	7.02449945542606	6.07735913216858	6.06133884757607	7.0653697521681	6.90077115271027
Down	ENSG00000213347	-0.857987	1.29e-09	MXD3	5q35.3	protein_coding	9.21144726575561	9.21210012370213	9.9589803427674	9.9395641170284	9.16595995057658	9.01373786147987	9.47612735393299	9.65960016537541
Down	ENSG00000188338	-0.858223	3.79e-10	SLC38A3	3p21.31	protein_coding	10.9007946155535	10.9010675887576	11.3734302905674	11.3932784344734	10.7292596081585	10.2782487228494	11.0381170436837	10.9935472860528
Down	ENSG00000171848	-0.858329	1.38e-21	RRM2	2p25.1	protein_coding	12.8416401278843	12.8419058275558	13.1652284355968	13.1748602063195	12.3808905519823	12.2377325887929	13.0848837337312	13.1894768593313
Down	ENSG00000168350	-0.859473	0.0391	DEGS2	14q32.2	protein_coding	6.54903158931541	6.54385301677759	6.43463642813992	6.52879876444053	5.93017957953948	5.26119926898009	7.13910732161331	7.02781006205562
Down	ENSG00000141753	-0.86039	0.000352	IGFBP4	17q21.2	protein_coding	8.24480910964574	8.24433386656985	8.74615540057633	8.7085015505126	8.16778092891667	7.46712009588327	8.01130297483131	7.90612520874779
Down	ENSG00000181378	-0.860692	0.00513	CFAP65	2q35	protein_coding	6.86622849491309	6.86794473595232	7.36749139717762	7.61022417345545	6.81651819713173	6.4217640988615	7.15103865951861	7.08086949022343
Down	ENSG00000135363	-0.861069	0.000701	LMO2	11p13	protein_coding	8.65115330887553	8.65086190470665	8.76764986988818	8.75137786353396	8.269262988012	7.36715449398548	8.79864880785287	8.90512170022135
Down	ENSG00000180089	-0.864731	4.49e-05	TMEM86B	19q13.42	protein_coding	8.56292739747252	8.56394481554407	9.26146075748055	9.08326696029824	8.57696839681445	7.97478992986925	8.55101788243572	8.43800092232324
Down	ENSG00000250305	-0.864896	0.0447	TRMT9B	8p22	protein_coding	6.30078088798212	6.30747598450602	6.20182574754276	6.35435583829855	5.43609798543767	5.50647269452341	6.72573475576591	6.87846626889614
Down	ENSG00000121753	-0.866171	1.04e-06	ADGRB2	1p35.2	protein_coding	9.58493263763364	9.58454252026544	9.70641014056571	9.48156303828132	8.95751055708223	8.46045568917398	9.80731276481491	9.70994258276964
Down	ENSG00000143995	-0.868824	0.00391	MEIS1	2p14	protein_coding	7.01123428158098	7.01499877930587	7.20052387495627	7.28012736938949	6.44580080379621	6.33974378166727	7.45041221490567	7.54465297793057
Down	ENSG00000170703	-0.872581	5.41e-06	TTLL6	17q21.32	protein_coding	8.37558967615644	8.37603002399772	8.95168027842601	8.73009898449649	8.04794596265328	7.91939521428152	8.56891660261987	8.35965179733369
Down	ENSG00000105639	-0.872996	0.00322	JAK3	19p13.11	protein_coding	8.10529539219543	8.10761508526496	8.21872306372292	8.13762078575552	7.71176358579117	6.70990416335584	8.1485582673775	8.24809347366268
Down	ENSG00000179403	-0.874784	2.07e-07	VWA1	1p36.33	protein_coding	11.374228090593	11.3744373723977	11.8380583548851	11.7475769111299	11.2107679728015	10.546233966767	11.3676676848135	11.2073562078327
Down	ENSG00000073849	-0.87491	4.09e-15	ST6GAL1	3q27.3	protein_coding	12.1077276299995	12.1079753258721	12.3234702313504	12.4223684330776	11.6447051086009	11.3306932973938	12.6805883083448	12.6646569924293
Down	ENSG00000273749	-0.875075	4.96e-08	CYFIP1	15q11.2	protein_coding	10.2025499652475	10.2024389648225	10.3678839893357	10.4144450820928	9.74702013821312	9.22552285737533	10.566411389523	10.4106470957545
Down	ENSG00000106089	-0.877221	0.00208	STX1A	7q11.23	protein_coding	11.9378988603964	11.9380857252361	12.5103845169962	12.4300866356784	11.8932021237633	11.2146839052446	11.9330229239105	11.9115843952887
Down	ENSG00000010278	-0.87778	0.0319	CD9	12p13.31	protein_coding	6.7932252435135	6.79857399091531	6.59712967164514	6.85137172387078	6.11873637387528	5.54358406794159	6.09553020536588	5.96953370015268
Down	ENSG00000106526	-0.878034	0.0341	ACTR3C	7q36.1	protein_coding	5.73720956728365	5.73746260209225	6.51816957862764	6.62416183663224	5.78351712900136	5.68316153350514	6.6604559573186	6.53301869413155
Down	ENSG00000091409	-0.880768	0.00797	ITGA6	2q31.1	protein_coding	7.92665425642678	7.92901160413794	7.79345934694441	7.72939755545399	7.3324961231441	6.18393050907694	8.26841578129818	8.14597605058377
Down	ENSG00000159128	-0.881824	7.46e-10	IFNGR2	21q22.11	protein_coding	10.0873130299552	10.0876894312444	10.3818894466013	10.3391452658665	9.64568544683313	9.2815159054174	10.5697486012205	10.3963277209956
Down	ENSG00000158258	-0.882276	4.9e-10	CLSTN2	3q23	protein_coding	10.1513075606549	10.1516794993649	10.0755921702779	10.2720201231539	9.38668124433581	9.18499317083591	9.99111509470367	9.78180756702531
Down	ENSG00000152348	-0.886153	1.7e-06	ATG10	5q14.1	protein_coding	8.27576410628884	8.27749173465094	8.74181780868317	8.76539139775702	7.93279828193624	7.8094234261637	8.4912641635309	8.44560680283307
Down	ENSG00000160179	-0.888824	8.63e-10	ABCG1	21q22.3	protein_coding	9.67331629103367	9.6730348415466	9.87234677355673	9.77960896116502	9.07077742312761	8.7887957937134	10.1211445729275	10.0015441779292
Down	ENSG00000102934	-0.890112	0.0458	PLLP	16q13	protein_coding	6.14184508907793	6.14130280975249	6.2995024004704	6.49555689754561	5.60090290281052	5.50647269452341	6.1200176407855	6.49442770558151
Down	ENSG00000175567	-0.890233	2.09e-18	UCP2	11q13.4	protein_coding	10.7028975785217	10.7031026767479	11.1583914518085	11.0962069277741	10.2270625188151	10.2560610176401	10.9210606877501	10.8811851812347
Down	ENSG00000167900	-0.891146	3.26e-10	TK1	17q25.3	protein_coding	9.05963628287376	9.0594842072506	9.70641014056571	9.64207155695586	8.82002751877092	8.75754854467515	9.32634021885042	9.39209976846898
Down	ENSG00000119632	-0.891606	1.15e-06	IFI27L2	14q32.12	protein_coding	8.90487944928757	8.9053864250627	9.33817038100227	9.2470242743182	8.61842745793907	8.13534263429486	9.14731647029156	9.13418543437566
Down	ENSG00000109452	-0.892453	0.000348	INPP4B	4q31.21	protein_coding	8.01644891622719	8.01889848158615	7.47593178497487	7.82616452009347	6.89799843627474	6.6084746547644	8.65940623150615	8.6721308855126
Down	ENSG00000162882	-0.893887	2.32e-07	HAAO	2p21	protein_coding	9.78914399239064	9.7899908862452	10.2430058509179	10.038089675977	9.49670766607988	8.94605315793082	9.78068058173844	9.75553092827631
Down	ENSG00000087086	-0.896307	2.69e-20	FTL	19q13.33	protein_coding	15.3993732427038	15.3996349977585	16.3934399069052	16.3597923969432	15.6099755935249	15.3377813714572	15.7220477400068	15.7100512652564
Down	ENSG00000221963	-0.897037	0.00294	ApoL6	22q12.3	protein_coding	6.83539259222087	6.8386218894808	7.237965183574	7.29951823879212	6.54019143974783	6.20724658978539	7.71438428095508	7.70534332779003
Down	ENSG00000071282	-0.897628	0.000564	LMCD1	3p25.3	protein_coding	7.65958057604884	7.6595692604489	7.810128162524	7.91684693778088	7.19739859700305	6.67688037140847	8.05004973583855	8.02596484720913
Down	ENSG00000162512	-0.898181	2.13e-06	SDC3	1p35.2	protein_coding	8.99599743648804	8.99671137941017	8.81383980560265	8.77927012076303	8.09016309750113	7.66533571179873	9.15326062413765	9.27460336379539
Down	ENSG00000079308	-0.898729	4.53e-06	TNS1	2q35	protein_coding	9.36507773739814	9.36560662637839	9.85839030311775	9.91463043541621	9.28886936026543	8.58583419483571	9.46899607744525	9.528464205022
Down	ENSG00000166352	-0.90066	0.00201	IFTAP	11p12	protein_coding	6.88642558935564	6.88716734402825	7.55717292070406	7.33753518630912	6.62878383528827	6.5366633173359	7.34008916370418	7.50151928168093
Down	ENSG00000099822	-0.901989	1.34e-05	HCN2	19p13.3	protein_coding	8.22511943584385	8.22557811929413	8.60044414094362	8.74431971878368	7.95581390157551	7.54238683531877	8.42401970783456	8.42266779941611
Down	ENSG00000130958	-0.90251	0.000275	SLC35D2	9q22.32	protein_coding	7.43803285510627	7.43634394920252	8.03239863560633	7.87867880238208	7.21021649666846	6.90789191691776	8.08156228218085	7.91345699969161
Down	ENSG00000136014	-0.903183	0.0439	USP44	12q22	protein_coding	5.80243806444069	5.79965181671818	6.12396781555948	6.39097270029489	5.52085245762152	5.26119926898009	6.7728257483599	6.98669429596756
Down	ENSG00000198899	-0.904926	1.34e-13	MT-ATP6	MT	protein_coding	15.5347692701596	15.5350427925619	16.2924670113666	16.2468863052688	15.5526672647315	15.1487711822019	15.1472569113481	15.3408831168654
Down	ENSG00000198899	-0.904926	1.34e-13	ATP6	MT	protein_coding	15.5347692701596	15.5350427925619	16.2924670113666	16.2468863052688	15.5526672647315	15.1487711822019	15.1472569113481	15.3408831168654
Down	ENSG00000239887	-0.906378	0.00115	C1orf226	1q23.3	protein_coding	6.74978821650458	6.74689830524035	7.64341370320254	7.5788265069488	6.7390314849564	6.72613684593279	7.28701058340429	7.22925659320678
Down	ENSG00000158560	-0.908916	0.0233	DNCI1	7q21.3	protein_coding	6.17506389517471	6.17297470225162	6.76041637293883	6.92812638974368	5.80056889032362	6.16023140744184	6.1910807296364	6.62520800656084
Down	ENSG00000158560	-0.908916	0.0233	DYNC1I1	7q21.3	protein_coding	6.17506389517471	6.17297470225162	6.76041637293883	6.92812638974368	5.80056889032362	6.16023140744184	6.1910807296364	6.62520800656084
Down	ENSG00000109854	-0.909502	3.28e-15	HTATIP2	11p15.1	protein_coding	10.23441501186	10.2346876491072	10.7393079455034	10.7180702506943	9.89725105224045	9.73491098142658	10.5741862424459	10.6717862904898
Down	ENSG00000119227	-0.909556	0.0464	PIGZ	3q29	protein_coding	6.12494438207177	6.12520225067519	6.39098319444427	6.27821023902249	5.54128531868127	5.4292570880927	5.96644121368903	6.38264987225041
Down	ENSG00000170099	-0.911025	1.66e-17	SERPINA6	14q32.13	protein_coding	10.7885645959317	10.7886458667709	11.1036652146277	11.0208125093217	10.2088164580534	10.0950827955762	11.1486177905157	11.0532614921915
Down	ENSG00000104722	-0.911803	0.000951	NEFM	8p21.2	protein_coding	7.78859667686023	7.78784283372406	8.10173798516522	7.44592116369682	7.10433545165251	6.72613684593279	8.34831458886758	8.33256047196653
Down	ENSG00000160145	-0.912812	0.003	KALRN	3q21.1	protein_coding	7.04756149200023	7.0495340360465	7.16208492833816	7.67104104984556	6.48851634037857	6.59085413858864	7.80022990655794	7.51604094298601
Down	ENSG00000196139	-0.914014	4.98e-13	AKR1C3	10p15.1	protein_coding	9.6064002501462	9.60645493991274	10.3664759365204	10.3438224970339	9.52263029224897	9.35381612702007	10.0966764209678	10.2227633353575
Down	ENSG00000160180	-0.914365	9.55e-08	TFF3	21q22.3	protein_coding	8.30981257145038	8.30990461625253	8.90976100823163	8.87931129576643	7.98966319075556	7.99502660055531	9.05190548663335	9.03010910219512
Down	ENSG00000104213	-0.915597	0.00353	PDGFRL	8p22	protein_coding	7.0742189340106	7.07490355074008	7.43352864111206	7.67104104984556	6.94476539434814	6.23019183355325	7.59717529139238	7.70534332779003
Down	ENSG00000226742	-0.916558	0.00456	HSBP1L1	18q23	protein_coding	7.54989306990212	7.54925600561782	7.88284252393696	7.97829882440728	7.37295770987631	6.5181377321599	7.52565919583957	8.06927767862648
Down	ENSG00000163191	-0.916636	2.41e-12	S100A11	1q21.3	protein_coding	9.80116247019288	9.80143478932007	10.5149383265822	10.2744720110302	9.56191186897466	9.41016086887605	10.1526418796803	10.1648083034034
Down	ENSG00000163191	-0.916636	2.41e-12	HEL-S-43	1q21.3	protein_coding	9.80116247019288	9.80143478932007	10.5149383265822	10.2744720110302	9.56191186897466	9.41016086887605	10.1526418796803	10.1648083034034
Down	ENSG00000142677	-0.918184	0.00703	IL22RA1	1p36.11	protein_coding	6.83539259222087	6.8386218894808	7.18782434935679	7.51390374871309	6.73015921880953	6.06133884757607	7.10270958562843	7.07434280287891
Down	ENSG00000171587	-0.918803	0.00161	DSCAM	21q22.2	protein_coding	6.85602291706771	6.85823652441031	7.48634065906988	7.33753518630912	6.59985332193034	6.4415607419259	7.40130853964924	7.45705612386093
Down	ENSG00000135144	-0.921054	7.48e-05	DTX1	12q24.13	protein_coding	9.3578630204381	9.35873750551736	9.61923985476569	9.55197220165075	9.04953771298799	8.11699347105084	9.33682464081857	9.35219033623901
Down	ENSG00000169933	-0.921546	1.18e-05	FRMPD4	Xp22.2	protein_coding	8.35761704050864	8.35892031439734	8.78882879226774	8.81339381051957	8.12103449629987	7.5696293994611	8.64682147763542	8.62601664122771
Down	ENSG00000114268	-0.922113	1.81e-16	PFKFB4	3p21.31	protein_coding	10.6396038001767	10.6400537226895	11.4176097867312	11.3439370619789	10.5680815477265	10.3388820538599	10.814441392824	10.7506547646542
Down	ENSG00000065833	-0.923246	0.00023	ME1	6q14.2	protein_coding	7.7170972489749	7.71978009201026	8.40032093380543	8.77234744835614	7.37295770987631	7.96113937574406	8.48184758742372	8.79630211473468
Down	ENSG00000124302	-0.925106	0.00452	CHST8	19q13.11	protein_coding	6.56164661276237	6.56787722711971	7.31005306101988	7.39274578077819	6.61920464722581	6.23019183355325	6.64366406553899	6.80152313316279
Down	ENSG00000179546	-0.926153	6.94e-07	HTR1D	1p36.12	protein_coding	8.77819241309009	8.77730484320951	8.91362258283521	8.68657587860157	8.01909887404681	7.73917764877583	9.1621311851354	9.0334777382258
Down	ENSG00000100314	-0.926649	0.000133	CABP7	22q12.2	protein_coding	7.5435477490875	7.54320965344463	8.02527782354686	8.02564263042858	7.2355156241222	6.96372161540445	7.57077045097803	7.6711491618889
Down	ENSG00000137474	-0.926684	1.11e-05	MYO7A	11q13.5	protein_coding	9.4858232815058	9.48554362001599	9.95523844103036	9.80696581174879	9.29489876324924	8.49875404145568	9.80919638272767	9.6431564685153
Down	ENSG00000162426	-0.928565	0.0153	SLC45A1	1p36.23	protein_coding	6.59884304623449	6.60317969035122	7.04021242523338	7.13656301615269	6.51974296987111	5.68316153350514	6.69346454042516	6.80152313316279
Down	ENSG00000138759	-0.929202	0.0053	FRAS1	4q21.21	protein_coding	7.16795331632211	7.17214268909228	7.59613992697917	7.77166626717463	7.13826557108272	6.20724658978539	7.41126388902402	7.6316863854162
Down	ENSG00000197062	-0.934101	7.55e-05	ZSCAN26	6p22.1	protein_coding	7.5625005955617	7.56127321588623	8.36126693398121	8.20085992789921	7.53964418909885	7.14368669092165	7.7618411741948	7.85373209505838
Down	ENSG00000181381	-0.934126	0.00119	DDX60L	4q32.3	protein_coding	7.10039273529195	7.0998346458217	7.18782434935679	7.65607548828205	6.56035412308126	6.46108940872414	8.01130297483131	8.16759930915776
Down	ENSG00000188070	-0.940033	4.03e-08	C11orf95	11q13.1	protein_coding	10.6748673472215	10.6750365408701	11.0977372610934	11.0878668383287	10.4487669417099	9.76860751880078	10.6580989437584	10.7054376654266
Down	ENSG00000161542	-0.940622	2.48e-05	PRPSAP1	17q25.1	protein_coding	9.27602444437021	9.27547581915982	9.82186971886953	9.80357444034382	9.23814120526187	8.3600107443036	9.79405812624184	9.59950449387621
Down	ENSG00000141696	-0.941699	2.18e-07	P3H4	17q21.2	protein_coding	10.0675477289784	10.0678202548635	10.4040191624515	10.3669838667266	9.7437177871616	9.04965389512013	10.2570733698278	10.3437039310212
Down	ENSG00000067182	-0.942231	0.000205	TNFRSF1A	12p13.31	protein_coding	7.71144767807753	7.714409044452	7.94453751768989	7.94174267001008	7.09053676877136	6.93607681290284	8.24634036289078	7.82680430202129
Down	ENSG00000145642	-0.943206	2.14e-05	SHISAL2B	5q12.3	protein_coding	8.73707658580131	8.73814177509876	8.45433992746816	8.1905107028409	7.56481328226351	7.2028815676677	9.23680707201932	9.6231733914666
Down	ENSG00000149328	-0.94388	0.0232	LOC89944	11q25	protein_coding	10.3759540630994	10.3766093769798	10.6355779197182	10.5742304713896	10.0636370462165	9.10345933960803	10.3544530272752	10.3072919193105
Down	ENSG00000149328	-0.94388	0.0232	GLB1L2	11q25	protein_coding	10.3759540630994	10.3766093769798	10.6355779197182	10.5742304713896	10.0636370462165	9.10345933960803	10.3544530272752	10.3072919193105
Down	ENSG00000197321	-0.947589	1.68e-07	SVIL	10p11.23	protein_coding	8.74815588634014	8.7486896464362	8.92514567502527	9.15953080265981	8.21306009451897	7.96113937574406	9.16801473577337	8.98732374578525
Down	ENSG00000204323	-0.949884	0.0163	SMIM5	17q25.1	protein_coding	6.19139080248488	6.18855366959408	6.76041637293883	6.74223507290095	5.93017957953948	5.74819265566645	6.01947073544617	6.01113442505785
Down	ENSG00000115594	-0.950915	0.0369	IL1R1	2q11.2	protein_coding	6.52346572052832	6.51942196330945	6.47700749814368	6.87741298312886	6.1456762811623	5.16920901513389	6.74160315610617	6.37204535202106
Down	ENSG00000014914	-0.951475	5.68e-06	MTMR11	1q21.2	protein_coding	8.156090225604	8.15596376078092	8.70663942945193	8.6492759425968	7.9172479857851	7.50524425190308	8.68835065082921	8.46319945590409
Down	ENSG00000101000	-0.951484	0.0498	PROCR	20q11.22	protein_coding	5.80243806444069	5.79965181671818	6.2995024004704	6.56129190798478	5.73111818559985	5.26119926898009	5.20069034482609	5.50946482009806
Down	ENSG00000170091	-0.951932	0.0196	NSG2	5q35.2	protein_coding	6.17506389517471	6.17297470225162	6.70801439803278	6.46153098691061	5.9146008786093	5.38904210123023	6.94717602185726	6.81724355282497
Down	ENSG00000197043	-0.952794	0.00103	ANXA6	5q33.1	protein_coding	11.3937610778093	11.3938872291809	11.7441394554539	11.7720759021487	11.1143356692372	10.4109432134889	11.4694419695623	11.4883271374878
Down	ENSG00000204922	-0.952914	0.00676	UQCC3	11q12.3	protein_coding	6.56164661276237	6.56787722711971	7.04021242523338	7.65607548828205	6.65714558877611	6.13613649038675	7.13910732161331	7.02103829284781
Down	ENSG00000168301	-0.954495	7.76e-05	KCTD6	3p14.3	protein_coding	7.20862647420461	7.21080113981004	8.18077236186455	8.0021649243321	7.2603787405173	7.04361302576239	7.77731945987497	7.96022640403597
Down	ENSG00000187824	-0.955912	0.00603	TMEM220	17p13.1	protein_coding	6.73872149267204	6.73633728078208	7.40088783087956	6.97711749676362	6.51974296987111	5.98245019505419	6.97429077985809	6.90813013416649
Down	ENSG00000115590	-0.958819	0.00792	IL1R2	2q11.2	protein_coding	7.02040219876641	7.02371040587398	6.87575765666594	6.90299250875279	6.21090409177402	5.61506011812679	7.0653697521681	6.90077115271027
Down	ENSG00000182809	-0.961045	0.01	CRIP2	14q32.33	protein_coding	10.5648148270226	10.5651995430104	11.0934880459536	10.9257450719011	10.4187112419111	9.55804461170174	10.5507348445058	10.535878624572
Down	ENSG00000068078	-0.961143	0.00159	FGFR3	4p16.3	protein_coding	11.0380237185243	11.0385116777959	11.4571730059698	11.3830898827021	10.7795765050894	10.0474321050932	10.9899388265547	11.0043167841562
Down	ENSG00000103034	-0.961601	3.07e-13	NDRG4	16q21	protein_coding	9.49736010434134	9.49810107324494	10.1560323736784	10.1703622822144	9.29790404156915	9.09410890450465	9.66062292525497	9.72564644229209
Down	ENSG00000114646	-0.963795	0.000398	CSPG5	3p21.31	protein_coding	7.69436499818474	7.69272263243273	7.85097660011954	7.85266058886388	7.16484657685093	6.5366633173359	8.23517467752969	7.98479570219634
Down	ENSG00000137486	-0.963818	3.95e-05	ARRB1	11q13.4	protein_coding	8.54715539216939	8.5489355622801	8.80970129852922	8.84672899591451	8.19382848239183	7.40797563086444	8.70867537929139	8.65692266157727
Down	ENSG00000142798	-0.964946	0.00122	HSPG2	1p36.12	protein_coding	7.10039273529195	7.0998346458217	7.44424683870066	7.61022417345545	6.76532553177156	6.33974378166727	7.50721218049553	7.24677616445949
Down	ENSG00000013293	-0.96564	7.26e-17	SLC7A14	3q26.2	protein_coding	10.1429371971472	10.143709372842	10.3860647076166	10.5297680532191	9.49932098961374	9.48837793704554	10.6850192092923	10.7128103378474
Down	ENSG00000184925	-0.965893	0.000374	LCN12	9q34.3	protein_coding	7.98869182357778	7.98807107554688	8.62420424202742	8.60320452084649	8.01545209092819	7.13155057590254	7.44072427397518	7.55406559862878
Down	ENSG00000204128	-0.967905	1.7e-07	C2orf72	2q37.1	protein_coding	9.93686790090292	9.93673678912492	10.2506585870413	10.2169966601694	9.57187778607244	8.860403232313	10.1211445729275	10.1235198797089
Down	ENSG00000166801	-0.967953	1.65e-14	FAM111A	11q12.1	protein_coding	9.63801434350042	9.63800285747712	10.0755921702779	10.000075792919	9.08824139908541	9.06568839189264	10.212222786323	10.3079875138807
Down	ENSG00000116574	-0.970618	2.88e-07	RHOU	1q42.13	protein_coding	9.01904918241042	9.01866708264248	9.27052288490923	9.15421508127695	8.49292013319812	7.92643699405937	9.50197786207434	9.48237344534331
Down	ENSG00000059377	-0.977806	0.000306	TBXAS1	7q34	protein_coding	7.36793905554849	7.36957342096688	8.23733049742317	7.96621606901275	7.42336603146064	6.77376698029823	7.79263344438958	7.83454937983308
Down	ENSG00000022976	-0.978676	0.0373	ZNF839	14q32.31	protein_coding	6.20753500474093	6.20396620282991	6.65363708990839	6.77030293917456	6.23619126945198	4.96550927674021	6.80338691510392	6.68640540261135
Down	ENSG00000090776	-0.982549	1.23e-06	EFNB1	Xq13.1	protein_coding	9.3578630204381	9.35873750551736	9.79490666505029	9.79676768693392	9.12762395269408	8.39088526026752	9.07087123996801	8.97336003199829
Down	ENSG00000167711	-0.983234	3.13e-06	SERPINF2	17p13.3	protein_coding	7.19249454972528	7.1954618412068	8.82618456986473	8.67919264189066	7.74297191702283	7.83957853222368	6.90552374266164	6.74511216967242
Down	ENSG00000265763	-0.984318	3.3e-05	ZNF488	10q11.22	protein_coding	7.7832207812794	7.78271973442493	8.26177287176741	8.37547294951077	7.60419223192019	6.97734787355389	8.68835065082921	8.72308885691002
Down	ENSG00000198734	-0.984354	2.24e-12	F5	1q24.2	protein_coding	9.85083147621594	9.85122619700282	9.91149418005163	10.1384136043163	9.14274654348799	8.92511264931759	10.9443873629321	10.7729946642572
Down	ENSG00000198727	-0.986204	4.55e-22	CYB	MT	protein_coding	17.2414632210879	17.2417382179081	18.0290972448797	17.9792784277395	17.1634552788717	16.8565762085768	16.8754193049868	16.9493725137504
Down	ENSG00000198727	-0.986204	4.55e-22	MT-CYB	MT	protein_coding	17.2414632210879	17.2417382179081	18.0290972448797	17.9792784277395	17.1634552788717	16.8565762085768	16.8754193049868	16.9493725137504
Down	ENSG00000204175	-0.988087	0.0114	GPRIN2	10q11.22	protein_coding	6.43023935876489	6.43050021732074	7.09565261088614	6.77030293917456	6.19809232692272	5.74819265566645	6.89136806083862	6.40362789374232
Down	ENSG00000109339	-0.989199	3.39e-18	MAPK10	4q21.3	protein_coding	10.2275044236939	10.2281068841157	11.0102798832748	10.8439160532943	9.89625992323726	9.99982367031943	10.6993093258672	10.7765170600061
Down	ENSG00000168065	-0.991396	0.0374	SLC22A11	11q13.1	protein_coding	5.6920256289767	5.6944620532891	6.63504612325368	6.35435583829855	5.39177737467377	5.77964100203915	5.41375611259102	5.95539588044878
Down	ENSG00000137261	-0.992739	5.35e-06	KIAA0319	6p22.3	protein_coding	8.87991282899595	8.87922434465413	9.13816032101063	9.19620233790084	8.50076646146227	7.72309185279703	9.24517997539317	9.23272231091486
Down	ENSG00000124939	-0.992994	0.000393	SCGB2A1	11q12.3	protein_coding	6.7932252435135	6.79857399091531	7.51712413430379	7.54673029586816	6.73015921880953	6.33974378166727	7.90962312564049	8.02596484720913
Down	ENSG00000180611	-0.995477	2.19e-05	MB21D2	3q29	protein_coding	8.13514261654157	8.13601501538815	8.42758324578036	8.42044786042902	7.72522133353668	7.03060125309647	8.81748728995255	8.86219483927121
Down	ENSG00000132329	-0.995809	0.0435	RAMP1	2q37.3	protein_coding	10.4077431983089	10.4077247841645	11.0039546531528	10.8389549343607	10.3745567008449	9.2815159054174	11.0855155741618	10.8722768666597
Down	ENSG00000147642	-0.995902	0.0151	SYBU	8q23.2	protein_coding	6.59884304623449	6.60317969035122	7.22559239953466	7.33753518630912	6.71224930183214	5.68316153350514	6.78818725384502	6.2729246454929
Down	ENSG00000154529	-0.996364	0.0102	CNTNAP3B	9p11.2	protein_coding	6.65878218295622	6.66016278143032	6.8437331049716	6.82485175464938	6.1589599069252	5.46838141924742	6.57447101643494	6.69493976645873
Down	ENSG00000103876	-0.997438	0.000235	FAH	15q25.1	protein_coding	7.19249454972528	7.1954618412068	7.6891874497782	7.61022417345545	6.73015921880953	6.62588255500531	7.27615643894364	7.47698689087535
Down	ENSG00000070019	-0.998875	8.03e-10	GUCY2C	12p12.3	protein_coding	10.1720234360693	10.172393972078	9.86438818739174	10.1411031838368	9.21765716087064	8.74166740672705	10.6643560469558	10.5658495889101
Down	ENSG00000171759	-0.99935	6.38e-05	PAH	12q23.2	protein_coding	7.49175472216077	7.49390432375288	8.02527782354686	7.79917271438724	7.00485264376079	6.87914540273024	8.13059299915638	7.84608958906906
Down	ENSG00000056736	-0.999799	5.29e-07	IL17RB	3p21.1	protein_coding	8.30606884878304	8.30633893744274	8.72872623157245	8.59538085479025	7.80343350245036	7.52393507107213	8.82495434102111	9.08633289420326
Down	ENSG00000213853	-1.00192	7.06e-13	EMP2	16p13.13	protein_coding	11.3853588015879	11.3854629698828	11.9824674697302	11.9195690689245	11.1801492522537	10.6688689506024	11.5300875152094	11.5841851514682
Down	ENSG00000112297	-1.00192	7.72e-06	CRYBG1	6q21	protein_coding	7.95083158551948	7.95201378928126	8.20618342669502	8.12680608053699	7.27874886149517	7.0692897140605	8.52374642512293	8.27395685192297
Down	ENSG00000109458	-1.00395	0.00164	GAB1	4q31.21	protein_coding	6.83539259222087	6.8386218894808	7.28642174716346	7.3745760036231	6.58023889816129	6.03551898394117	7.20925864494454	7.35843255350476
Down	ENSG00000131435	-1.00566	0.0386	PDLIM4	5q31.1	protein_coding	6.30078088798212	6.30747598450602	6.82745024589059	6.79783514533388	6.34479947097659	4.96550927674021	6.32349627216104	6.17870964934257
Down	ENSG00000143036	-1.00622	1.9e-15	SLC44A3	1p21.3	protein_coding	9.44555304100328	9.44558191598722	10.2613046750123	10.2169966601694	9.30389588227528	9.16131166308647	9.98612834052039	10.0802007822029
Down	ENSG00000100557	-1.01181	1.92e-05	CCDC198	14q22.3	protein_coding	7.98401327348888	7.9836128909945	8.18077236186455	8.1905107028409	7.46138995345183	6.78930054367915	9.06457698435958	9.02504135401565
Down	ENSG00000174611	-1.01262	5.03e-06	KY	3q22.2	protein_coding	7.91686872349216	7.91503217187105	8.17434904005563	8.21113544087963	7.27874886149517	7.09451739540162	8.58219640641775	8.32433286896911
Down	ENSG00000154928	-1.01776	7.74e-06	EPHB1	3q22.2	protein_coding	8.64523896744566	8.64522753879768	8.68872325320995	8.5475263778973	7.90547427133999	7.2028815676677	9.1080707716316	8.93604898301484
Down	ENSG00000185924	-1.01888	0.00375	RTN4RL1	17p13.3	protein_coding	7.17618019955611	7.17995769487906	7.237965183574	7.41068956504621	6.65714558877611	5.8405529573343	7.00090531602555	6.70342394142766
Down	ENSG00000125520	-1.01983	0.000521	SLC2A4RG	20q13.33	protein_coding	11.6073162604496	11.6074264728574	12.1781482063389	12.1038775374796	11.433438966591	10.7234575875469	11.5943068050995	11.5132723764175
Down	ENSG00000204060	-1.0205	0.000286	FOXO6	1p34.2	protein_coding	7.97461040927019	7.97465497805271	8.24348002301594	8.21113544087963	7.58955079681194	6.66008060806488	7.97148679637821	8.00209250705357
Down	ENSG00000140481	-1.02298	3.97e-06	CCDC33	15q24.1	protein_coding	8.21716770301616	8.21800701009172	8.69770915276193	8.5875145299262	7.8695654052613	7.31444816963755	8.22392190128138	8.1271803287784
Down	ENSG00000130702	-1.02308	0.0378	LAMA5	20q13.33	protein_coding	11.0531784299408	11.0534780482654	11.2837797329155	11.2733668964819	10.7135908070395	9.58276903196016	11.0643787243216	10.9567613517535
Down	ENSG00000125637	-1.02351	1.26e-06	PSD4	2q14.1	protein_coding	8.3320731626283	8.33111558055865	9.01055849085798	8.88574037538872	8.17760395507418	7.61392077799629	8.74061086410171	8.55278461574059
Down	ENSG00000204347	-1.02363	3.99e-09	BTBD17	17q25.1	protein_coding	10.1418874787828	10.1417099423556	10.7609039147893	10.5379547185868	9.90810876692086	9.27876726946342	10.1526418796803	10.0867010815358
Down	ENSG00000171956	-1.02507	1.76e-09	FOXB1	15q22.2	protein_coding	9.09043306131769	9.09091186676172	9.29441390566573	9.06071574611771	8.30256154145005	8.0083617154688	9.20854114841389	9.2458504629228
Down	ENSG00000178828	-1.02616	0.0245	RNF186	1p36.13	protein_coding	5.94406377980663	5.95346721657526	6.06962567700352	6.49555689754561	5.34605193202971	5.30508439640666	6.34443040176413	6.22658609792151
Down	ENSG00000110719	-1.02909	1.18e-06	TCIRG1	11q13.2	protein_coding	8.1009806447294	8.09939706509336	9.13485595610117	8.95463157634416	8.27232208841904	7.70682467878872	8.24634036289078	8.30216040075285
Down	ENSG00000102996	-1.02919	8.6e-11	MMP15	16q21	protein_coding	10.6178733909051	10.6179305106962	10.9756046911602	10.9458817506105	10.195986057937	9.59607859421497	10.8059765988183	10.7491189182984
Down	ENSG00000142661	-1.02944	4.87e-08	MYOM3	1p36.11	protein_coding	10.1730514623882	10.1733729955717	10.372099921057	10.3438224970339	9.65274533797157	8.8931207130554	10.0780490681467	10.0547317966273
Down	ENSG00000171105	-1.03205	2.04e-09	INSR	19p13.2	protein_coding	10.5679445494442	10.5681801554366	10.9181380809825	10.8537874019672	10.1493274731823	9.47162662513103	10.5142498781721	10.4099992891409
Down	ENSG00000221890	-1.0337	3.52e-08	NPTXR	22q13.1	protein_coding	9.7675274260154	9.76812377717945	10.3622435137944	10.3179080229429	9.61829788567683	8.8931207130554	9.87541898000353	9.98249894685285
Down	ENSG00000157399	-1.03433	2.81e-07	ARSL	Xp22.33	protein_coding	9.30819652075625	9.30793351774783	9.81362693778665	9.67213647510967	9.02616957998539	8.29075922219307	9.63323917691663	9.50681518104272
Down	ENSG00000163170	-1.03511	0.00105	BOLA3	2p13.1	protein_coding	7.00200773209582	7.00623422836631	7.35618521870933	7.13656301615269	6.45659884019119	5.98245019505419	7.59717529139238	7.38504678998007
Down	ENSG00000007968	-1.03545	2.85e-09	E2F2	1p36.12	protein_coding	8.95115767909122	8.95177140897856	9.27052288490923	9.15953080265981	8.34094844894526	8.00170956534449	9.06457698435958	8.89959445029015
Down	ENSG00000128039	-1.0357	0.00138	SRD5A3	4q12	protein_coding	6.52346572052832	6.51942196330945	7.17501204087882	7.17905962363107	6.27330992065662	6.06133884757607	7.28701058340429	7.04125898337728
Down	ENSG00000124313	-1.03625	0.00628	IQSEC2	Xp11.22	protein_coding	7.23249110222339	7.23350855612634	7.28642174716346	7.41068956504621	6.79965500850568	5.54358406794159	7.479091711705	7.44698652677516
Down	ENSG00000080854	-1.0392	4.38e-09	IGSF9B	11q25	protein_coding	10.669778121715	10.6701897158053	10.8811464450205	10.9241843922408	10.1789711110133	9.44490374773595	10.9426723361699	10.887714182476
Down	ENSG00000111331	-1.03925	2.24e-09	OAS3	12q24.13	protein_coding	9.97155077605663	9.97204830013199	9.90180646432192	10.2397604792483	9.2736846793796	8.73766965562588	10.3531625066412	10.4382311377267
Down	ENSG00000170458	-1.0416	0.0418	CD14	5q31.3	protein_coding	5.57245756436313	5.58099524507147	6.36865104911813	6.02221038431058	5.52085245762152	4.85174886092494	6.50179148481397	6.03821641238978
Down	ENSG00000184220	-1.0417	0.00493	CMSS1	3q12.1	protein_coding	6.64699192308685	6.64894479783527	7.13587793021033	6.77030293917456	6.21090409177402	5.64951262350352	6.64366406553899	6.72024406190475
Down	ENSG00000198840	-1.0431	1.11e-28	MT-ND3	MT	protein_coding	13.7533387868333	13.7535836139975	14.721757828038	14.7201484085155	13.696415751428	13.6593062118717	13.7465292919876	13.9902020314985
Down	ENSG00000198840	-1.0431	1.11e-28	ND3	MT	protein_coding	13.7533387868333	13.7535836139975	14.721757828038	14.7201484085155	13.696415751428	13.6593062118717	13.7465292919876	13.9902020314985
Down	ENSG00000075426	-1.04514	0.00464	FOSL2	2p23.2	protein_coding	6.45749580639935	6.45647057577461	7.20052387495627	6.97711749676362	6.35637742117805	5.71604348255621	7.32962852513065	6.90077115271027
Down	ENSG00000173698	-1.04532	8.98e-06	ADGRG2	Xp22.13	protein_coding	9.02361565969416	9.02301841014135	9.27653283315677	9.43848169367051	8.67961685162787	7.79410616902122	9.08959090005881	8.88288449729425
Down	ENSG00000168743	-1.04659	2.21e-05	NPNT	4q24	protein_coding	7.31676495396359	7.31383875250528	8.18716721178898	7.87867880238208	7.02675546581268	7.03060125309647	7.64013700590193	7.85373209505838
Down	ENSG00000106785	-1.04916	0.00432	TRIM14	9q22.33	protein_coding	7.36793905554849	7.36957342096688	7.42273021855584	7.41068956504621	6.82487644723558	5.68316153350514	7.25420005061007	7.01423458812916
Down	ENSG00000135324	-1.04947	2.45e-08	MRAP2	6q14.2	protein_coding	8.69188841652407	8.69243252495528	9.08436019609925	9.02038248732852	8.18411567761074	7.79410616902122	8.97680208791676	8.74380134425395
Down	ENSG00000166407	-1.05237	0.00906	LMO1	11p15.4	protein_coding	6.85602291706771	6.85823652441031	6.70801439803278	6.82485175464938	6.19809232692272	4.96550927674021	7.82278220825558	7.73046737923824
Down	ENSG00000166006	-1.05266	0.0462	KCNC2	12q21.1	protein_coding	5.96320709328183	5.97159035149202	5.89311990910753	6.02221038431058	5.32263400509902	4.44412731754765	6.1910807296364	6.31782102661156
Down	ENSG00000006015	-1.05679	2.17e-05	REX1BD	19p13.11	protein_coding	8.13514261654157	8.13601501538815	8.79302752164324	8.67919264189066	8.01179606626109	7.23726667345472	8.55101788243572	8.25676621924717
Down	ENSG00000188167	-1.05873	0.0379	TMPPE	3p22.3	protein_coding	6.14184508907793	6.14130280975249	5.79604758794766	5.82222263470519	4.94724334840741	4.72824429576711	6.38540883463846	6.16648810141154
Down	ENSG00000113763	-1.0588	3.7e-16	UNC5A	5q35.2	protein_coding	10.2790220860884	10.2790219019276	10.969125246308	10.9596596882381	10.070682726201	9.71064225461673	10.2107984890136	10.2806076897827
Down	ENSG00000122035	-1.06063	0.00267	RASL11A	13q12.2	protein_coding	6.41641556495643	6.41733759541967	7.12259372003831	7.19984753900074	6.26104284432858	5.98245019505419	6.36506510767296	6.01113442505785
Down	ENSG00000166949	-1.06083	4.87e-08	SMAD3	15q22.33	protein_coding	9.32123810633563	9.32212803913562	9.94206482274202	9.97013719063665	9.20810399073671	8.47493697454818	9.55682092586549	9.61645037997161
Down	ENSG00000124493	-1.06167	8.16e-07	GRM4	6p21.31	protein_coding	8.60009124514035	8.59934246287733	9.03912035988125	8.95463157634416	8.22889289581412	7.55152496763719	8.60839482972029	8.58757541527841
Down	ENSG00000137868	-1.06509	0.0011	STRA6	15q24.1	protein_coding	12.1020714358342	12.102331881348	12.6384073838628	12.5097694314913	11.8493210610357	11.0671780253983	12.1844637596072	12.1881121721815
Down	ENSG00000111052	-1.06519	0.0449	LIN7A	12q21.31	protein_coding	5.03487771150714	5.04370922354093	6.15039008273436	6.27821023902249	5.54128531868127	4.72824429576711	5.88305276098009	6.20284646455846
Down	ENSG00000117600	-1.06869	0.0157	PLPPR4	1p21.3	protein_coding	6.28565244715818	6.29313584610408	6.74315967116626	6.46153098691061	5.99086473517552	4.96550927674021	6.75729891492399	6.92998450130208
Down	ENSG00000186212	-1.07594	0.039	SOWAHB	4q21.1	protein_coding	5.29873234835208	5.29466563879208	5.92407821726753	6.52879876444053	5.43609798543767	4.96550927674021	5.91138784417485	5.69107059872286
Down	ENSG00000160282	-1.07614	1.05e-08	FTCD	21q22.3	protein_coding	9.29503596639235	9.2953977046544	10.2476023621117	10.1167145301773	9.40212468214129	8.72560950210613	8.9565494785221	8.93063918068384
Down	ENSG00000161791	-1.07768	0.000182	FMNL3	12q13.12	protein_coding	7.13456846758151	7.13241975740607	7.29828578860259	7.42841290916317	6.43492133826061	6.16023140744184	7.59717529139238	7.66681733822948
Down	ENSG00000054179	-1.07965	0.0446	ENTPD2	9q34.3	protein_coding	6.28565244715818	6.29313584610408	6.34596777170414	6.19782062742322	5.73111818559985	4.44412731754765	5.76379611499129	6.16648810141154
Down	ENSG00000117122	-1.08013	0.0237	MFAP2	1p36.13	protein_coding	6.73872149267204	6.73633728078208	6.82745024589059	6.62416183663224	6.22360308327534	4.72824429576711	6.69346454042516	6.60723540599302
Down	ENSG00000132872	-1.08698	5.08e-16	SYT4	18q12.3	protein_coding	10.9001739317543	10.9004764671512	11.0892262784868	11.1599212916574	10.2388389957632	9.79192817682653	11.4854331394857	11.5213925549027
Down	ENSG00000143162	-1.08861	2.82e-11	CREG1	1q24.2	protein_coding	8.80496607976263	8.80536349162459	9.56380065978272	9.56404833983781	8.54444051500386	8.41110720167386	9.6710182678566	10.0296487539908
Down	ENSG00000198938	-1.09129	7.96e-20	COX3	MT	protein_coding	16.6387618793649	16.6390387361577	17.4903218650143	17.5232827807359	16.6172861452385	16.1808845886961	16.453837373015	16.5535344960377
Down	ENSG00000198938	-1.09129	7.96e-20	MT-CO3	MT	protein_coding	16.6387618793649	16.6390387361577	17.4903218650143	17.5232827807359	16.6172861452385	16.1808845886961	16.453837373015	16.5535344960377
Down	ENSG00000198804	-1.09134	1.66e-17	COX1	MT	protein_coding	17.7859172862429	17.7861905768573	18.4925971950985	18.5722235329792	17.6707368406773	17.1690194970279	17.1039121598373	17.1248261558567
Down	ENSG00000198804	-1.09134	1.66e-17	MT-CO1	MT	protein_coding	17.7859172862429	17.7861905768573	18.4925971950985	18.5722235329792	17.6707368406773	17.1690194970279	17.1039121598373	17.1248261558567
Down	ENSG00000137571	-1.09267	0.0342	SLCO5A1	8q13.3	protein_coding	5.41452491510747	5.40547041755939	6.12396781555948	5.82222263470519	5.14711401466228	4.7913177794449	6.1200176407855	6.40362789374232
Down	ENSG00000115252	-1.0928	0.000305	PDE1A	2q32.1	protein_coding	6.87636238564783	6.8775880552393	7.6891874497782	7.41068956504621	6.75661398850936	6.13613649038675	7.88839801834927	7.69261530151464
Down	ENSG00000089199	-1.09745	7.92e-16	CHGB	20p12.3	protein_coding	14.1663587644031	14.1666537593251	14.7282131257879	14.6215190648599	13.8220290276248	13.2841474043793	14.2061368148237	14.1151389224607
Down	ENSG00000173013	-1.10173	0.0127	CCDC96	4p16.1	protein_coding	5.84434085757442	5.83967021799319	6.2995024004704	6.71361028889211	5.47909751934838	5.46838141924742	6.23658308495069	5.91213164552963
Down	ENSG00000133661	-1.10223	0.0489	SFTPD	10q22.3	protein_coding	5.90499782965188	5.89769043746951	6.47700749814368	5.71077021814323	5.43609798543767	4.72824429576711	5.99319961336526	5.38840619453554
Down	ENSG00000176532	-1.10318	0.00387	LOC222171	7p14.3	protein_coding	6.58655048574173	6.59150792276153	6.74315967116626	6.65459837511462	5.96084121444704	5.16920901513389	7.39128401554543	7.32583352475591
Down	ENSG00000176532	-1.10318	0.00387	PRR15	7p14.3	protein_coding	6.58655048574173	6.59150792276153	6.74315967116626	6.65459837511462	5.96084121444704	5.16920901513389	7.39128401554543	7.32583352475591
Down	ENSG00000102383	-1.10408	1.73e-06	ZDHHC15	Xq13.3	protein_coding	7.93637386282253	7.9382565339068	8.28580802898551	8.1800867005018	7.2968880100297	6.96372161540445	8.23517467752969	8.55747215017699
Down	ENSG00000203985	-1.10641	0.000536	LDLRAD1	1p32.3	protein_coding	7.25596738393085	7.25586409840911	7.42273021855584	7.91684693778088	6.85783346832954	6.23019183355325	7.479091711705	7.12574779936108
Down	ENSG00000197249	-1.10721	8.59e-41	SERPINA1	14q32.13	protein_coding	12.4565609331118	12.4569347941507	13.3504115248735	13.3340670627047	12.2830507841737	12.1851259485365	12.670521003088	12.6231983587366
Down	ENSG00000101057	-1.10892	7.63e-11	MYBL2	20q13.12	protein_coding	10.0829440830534	10.0835291267649	10.4931682080722	10.4944469486092	9.66559942051103	9.02033490674918	10.0400569343652	10.0850787504056
Down	ENSG00000088756	-1.11468	0.0145	ARHGAP28	18p11.31	protein_coding	6.0007481243205	6.00716760808461	6.53831843067247	6.23857529285875	5.6581543197796	4.90975006811294	6.4640309146469	6.73687033747252
Down	ENSG00000100196	-1.11494	0.00569	KDELR3	22q13.1	protein_coding	6.54903158931541	6.54385301677759	6.49773533477683	6.39097270029489	5.60090290281052	5.12091650559629	6.83331409951653	6.82503998886628
Down	ENSG00000256574	-1.12238	0.00676	OR13A1	10q11.21	protein_coding	6.43023935876489	6.43050021732074	6.32292214375997	6.49555689754561	5.52085245762152	5.12091650559629	7.00090531602555	6.71185851437008
Down	ENSG00000133863	-1.12274	0.00401	TEX15	8p12	protein_coding	6.44393195021249	6.44354383322286	6.39098319444427	6.74223507290095	5.32263400509902	5.71604348255621	7.29778367591251	7.7221412150541
Down	ENSG00000154146	-1.12294	4.63e-07	NRGN	11q24.2	protein_coding	7.7939526146574	7.79294780493577	8.34420035592847	8.23146947905404	7.32072413460527	7.01747105742014	8.07531459830842	8.25676621924717
Down	ENSG00000149571	-1.12303	5.55e-05	KIRREL3	11q24.2	protein_coding	8.4108768878277	8.40965247732919	8.23115464706564	8.14835502478601	7.48794912885636	6.4415607419259	8.6341259791225	8.74585633136729
Down	ENSG00000116396	-1.12308	0.0365	KCNC4	1p13.3	protein_coding	9.01904918241042	9.01866708264248	9.16108135750413	9.06638668301968	8.48239153666276	7.25974305964454	9.49497353521653	9.31530284105413
Down	ENSG00000184743	-1.12489	7.21e-10	ATL3	11q13.1	protein_coding	9.88385630119366	9.88388947662769	10.3045916236079	10.3250218964752	9.49932098961374	8.77715724135654	10.3850841814229	10.5064843820897
Down	ENSG00000168938	-1.12509	6e-05	PPIC	5q23.2	protein_coding	7.11758179688484	7.116219196708	7.82660658526063	7.56286765671645	6.69411424960839	6.5181377321599	7.1862518117862	6.92998450130208
Down	ENSG00000126583	-1.12571	1.24e-07	PRKCG	19q13.42	protein_coding	8.8672656042244	8.86717382284019	9.15782913510385	9.14352451664067	8.34094844894526	7.59636705880912	8.98015005334264	8.94502048379378
Down	ENSG00000154134	-1.13058	0.00126	ROBO3	11q24.2	protein_coding	6.68207751770233	6.68234040838	7.51712413430379	7.24054578596743	6.59007944372392	5.87007090578616	6.59208287331633	6.93719633628269
Down	ENSG00000065534	-1.13371	0.00729	MYLK	3q21.1	protein_coding	6.68207751770233	6.68234040838	6.98255633579365	6.62416183663224	6.1456762811623	5.07095130862024	6.7728257483599	6.67782025255684
Down	ENSG00000110665	-1.13391	0.00921	C11orf21	11p15.5	protein_coding	5.54730708334937	5.55719029394736	6.99718780982406	6.59306931432635	5.85054728108564	5.61506011812679	6.09553020536588	5.52868927233115
Down	ENSG00000180155	-1.13632	0.0253	LYNX1	8q24.3	protein_coding	5.59717709936699	5.60441377400385	6.27569619458098	5.76757241209496	5.03631260672898	5.01919338156174	5.9391771181772	6.2383110147188
Down	ENSG00000005884	-1.13998	8.92e-08	ITGA3	17q21.33	protein_coding	9.10343305701345	9.10329370989711	9.38063870978757	9.39857693357193	8.58928640069614	7.7786245401052	9.42790582898502	9.33181382964507
Down	ENSG00000214114	-1.14133	3.62e-07	MYCBP	1p34.3	protein_coding	7.9315222448758	7.93364147431054	8.23115464706564	8.21113544087963	7.11118561495097	7.09451739540162	8.20687643731845	8.56214450341757
Down	ENSG00000198133	-1.1414	0.0195	TMEM229B	14q24.1	protein_coding	5.57245756436313	5.58099524507147	6.22687185589861	5.87487800785636	5.00722959565602	5.07095130862024	6.1910807296364	6.35059956186942
Down	ENSG00000256162	-1.14324	0.0206	SMLR1	6q23.1	protein_coding	5.35779002766254	5.35113154837169	6.01315623705227	5.92567904988095	4.91628821411002	4.96550927674021	6.57447101643494	6.39317701246034
Down	ENSG00000115129	-1.1433	3.57e-06	TP53I3	2p23.3	protein_coding	8.64523896744566	8.64522753879768	9.40278747261384	9.21163777902572	8.56703770400396	7.59636705880912	8.78339888052067	8.86786696289776
Down	ENSG00000156475	-1.14346	0.00122	PPP2R2B	5q32	protein_coding	6.7932252435135	6.79857399091531	6.90708674583338	7.53041038565942	6.42395920611497	5.68316153350514	7.72240296527657	7.55406559862878
Down	ENSG00000169903	-1.14406	8.95e-25	TM4SF4	3q25.1	protein_coding	10.5226919965256	10.5228111734905	10.9084950256533	10.8256412678872	9.80942329390728	9.63313558273479	10.8228568105038	10.8399360437088
Down	ENSG00000132423	-1.14553	0.00145	COQ3	6q16.2	protein_coding	6.69358562985617	6.69330267243557	7.13587793021033	7.17905962363107	6.34479947097659	5.61506011812679	6.64366406553899	6.93719633628269
Down	ENSG00000073150	-1.14868	0.00242	PANX2	22q13.33	protein_coding	5.98209971441008	5.98948864512644	6.74315967116626	6.68440603845589	5.62024024876134	5.64951262350352	6.72573475576591	6.96568848362636
Down	ENSG00000116771	-1.14913	8.18e-06	AGMAT	1p36.21	protein_coding	8.04817132499876	8.04908092722626	8.23115464706564	8.20085992789921	7.3955791218066	6.62588255500531	8.01130297483131	7.98827169298766
Down	ENSG00000166762	-1.15501	0.000351	CATSPER2	15q15.3	protein_coding	6.7716702004585	6.76779121506561	7.31005306101988	7.48031285304949	6.53000343356957	5.89899699798036	7.20925864494454	7.05458368980317
Down	ENSG00000149243	-1.15545	0.0492	KLHL35	11q13.4	protein_coding	5.35779002766254	5.35113154837169	6.25149055730565	6.27821023902249	5.71322024360718	4.18699835129754	5.85414999783305	5.86752976454409
Down	ENSG00000198719	-1.15595	4.07e-05	DLL1	6q27	protein_coding	7.86691998395248	7.86743083965164	7.64341370320254	7.44592116369682	6.72123205232272	5.98245019505419	8.21258066486356	8.21583976253316
Down	ENSG00000196154	-1.15627	0.013	S100A4	1q21.3	protein_coding	6.03733700686042	6.04188859328252	6.70801439803278	7.11483587931912	6.28547357020036	4.96550927674021	6.52030749851811	6.69493976645873
Down	ENSG00000235568	-1.15628	0.03	NFAM1	22q13.2	protein_coding	6.03733700686042	6.04188859328252	5.86148268169124	5.71077021814323	5.00722959565602	4.36340456206414	6.36506510767296	6.07790940402415
Down	ENSG00000205363	-1.15842	0.00211	INSYN1	15q24.1	protein_coding	6.91620077082328	6.91552939185218	7.67105185294154	7.29951823879212	6.79114891793784	5.71604348255621	6.57447101643494	6.84050759048755
Down	ENSG00000172955	-1.15843	6.56e-12	ADH6	4q23	protein_coding	8.5534849002348	8.55495801457839	8.99606267308638	9.01452742999129	7.75176597527595	7.98156707570396	9.22838529140362	9.2802858126181
Down	ENSG00000026508	-1.15881	1.76e-11	CD44	11p13	protein_coding	10.225523874663	10.2262211388772	10.7662527709051	10.840610536976	9.94116147188915	9.25658759933515	10.3112442474789	10.382525354998
Down	ENSG00000197747	-1.15892	1.48e-14	S100A10	1q21.3	protein_coding	9.85851996338688	9.85854887984195	10.64257506315	10.4365083800588	9.55313485866325	9.19377446818926	10.2404173689716	9.98337011538846
Down	ENSG00000109072	-1.15917	2.65e-17	VTN	17q11.2	protein_coding	10.4859358186366	10.4862479958088	11.255913115555	11.3636462876867	10.3537683086373	9.90497482552698	10.3850841814229	10.3858236297779
Down	ENSG00000197872	-1.16082	8.53e-06	CYRIA	2p24.2	protein_coding	8.51183783482205	8.51226315160629	8.73310330367388	8.39363150451653	7.7991978504165	6.87914540273024	8.96671132129295	8.78834838671873
Down	ENSG00000250067	-1.16211	5.72e-05	YJEFN3	19p13.11	protein_coding	7.53717439668616	7.53713785425098	8.21246686919025	7.94174267001008	7.24800074240084	6.5181377321599	7.62310553210404	7.26980947955253
Down	ENSG00000136319	-1.16536	5.19e-07	TTC5	14q11.2	protein_coding	8.21716770301616	8.21800701009172	8.8013884981021	8.8334872074685	7.98594114006554	7.19123530390743	8.74848548819881	8.77633496714255
Down	ENSG00000168016	-1.1662	0.000375	TRANK1	3p22.2	protein_coding	7.62393671187471	7.62563606281549	7.32172513024477	7.5788265069488	6.71224930183214	5.64951262350352	7.9848813238498	7.9708073791429
Down	ENSG00000163545	-1.16634	0.000508	NUAK2	1q32.1	protein_coding	6.78248797785665	6.77812529153795	7.38984136212436	7.09277651987095	6.37925824851811	5.77964100203915	7.07792405117478	6.95861802593414
Down	ENSG00000136098	-1.16974	0.00242	NEK3	13q14.3	protein_coding	6.35975645814872	6.3634522862472	7.31005306101988	6.71361028889211	6.21090409177402	5.54358406794159	6.7728257483599	6.70342394142766
Down	ENSG00000181350	-1.17043	2.84e-06	LRRC75A	17p11.2	protein_coding	7.23249110222339	7.23350855612634	7.85097660011954	8.03723974645245	6.93707542337727	6.6084746547644	7.84498739016138	7.84608958906906
Down	ENSG00000107736	-1.17379	1.09e-07	CDH23	10q22.1	protein_coding	8.00725576228166	8.00576731195887	8.71993204525803	8.64169881938179	7.72967949627209	7.24854863730617	7.31909148464579	7.47202995300935
Down	ENSG00000144354	-1.17475	8.93e-05	CDCA7	2q31.1	protein_coding	7.47851063103414	7.4813101280081	8.00370204683857	8.03723974645245	7.25420301647242	6.25277785209355	7.90962312564049	8.06599169952307
Down	ENSG00000075651	-1.17688	2.78e-09	PLD1	3q26.31	protein_coding	8.11388636597666	8.11578655817063	8.4961444982081	8.40262578743457	7.24800074240084	7.35676614695878	8.74848548819881	8.94323064128043
Down	ENSG00000162877	-1.18038	1.78e-08	PM20D1	1q32.1	protein_coding	7.79928874230781	7.7980347759003	8.48580637104151	8.42927701047353	7.31480192223044	7.28187464123744	7.73037732695821	7.91710896974927
Down	ENSG00000101049	-1.1842	4.93e-14	SGK2	20q13.12	protein_coding	9.67186249464594	9.67164977380862	10.2009646293025	10.1912749901569	9.23500868239359	8.73366079584726	9.91793673325669	9.821321154974
Down	ENSG00000186654	-1.18437	2.91e-05	PRR5	22q13.31	protein_coding	7.24035905236073	7.24099896005037	8.40032093380543	8.09386687313089	7.40117948371426	6.66008060806488	7.24309526369277	7.49175632757426
Down	ENSG00000178796	-1.18507	1.85e-06	RIIAD1	1q21.3	protein_coding	8.06155598282708	8.06182543304208	8.48060939356076	8.57960507850554	7.67525016606648	6.89359025745764	8.03724942703424	8.11132797690564
Down	ENSG00000197106	-1.18611	9.11e-05	SLC6A17	1p13.3	protein_coding	7.1090128659278	7.10805018086385	7.25023275828587	7.3745760036231	6.36786319498641	5.87007090578616	7.88839801834927	7.64054964901557
Down	ENSG00000198758	-1.18875	0.00378	EPS8L3	1p13.3	protein_coding	9.75933697417399	9.75902244129662	9.76743007600447	9.67213647510967	8.94414524024591	7.96113937574406	9.73384947737446	9.76265262001284
Down	ENSG00000167123	-1.18942	5.09e-13	CERCAM	9q34.11	protein_coding	9.58647667744719	9.58748347718034	10.2491312838699	10.1057413649958	9.2271474881737	8.69707077852874	9.78642901090163	9.91378814807615
Down	ENSG00000124243	-1.19136	0.0139	BCAS4	20q13.13	protein_coding	5.35779002766254	5.35113154837169	6.39098319444427	6.23857529285875	5.2249652537495	5.21593721223302	5.28972675530979	5.42989805551896
Down	ENSG00000114115	-1.19169	0.000269	RBP1	3q23	protein_coding	6.6110317515864	6.61475778769965	7.59613992697917	7.41068956504621	6.5094090106238	6.16023140744184	7.12707648604191	6.57984959600968
Down	ENSG00000134193	-1.1926	4.29e-05	REG4	1p12	protein_coding	7.50487833630077	7.50638952758568	8.00370204683857	7.83947338089851	7.10433545165251	6.23019183355325	7.74619502356006	7.80331642341953
Down	ENSG00000160401	-1.19529	0.00294	CFAP157	9q34.11	protein_coding	5.84434085757442	5.83967021799319	6.93774993764041	6.77030293917456	5.81742146239604	5.61506011812679	5.37358620430515	5.63894814953624
Down	ENSG00000142173	-1.20266	6.46e-12	COL6A2	21q22.3	protein_coding	9.15429235936243	9.15377053890822	9.86638195365162	9.86668553497342	8.91116161054529	8.34957064301091	9.19419776251766	9.08471014875537
Down	ENSG00000242265	-1.20518	3.59e-26	PEG10	7q21.3	protein_coding	11.9737376479514	11.9739266396092	12.6166597337551	12.5578653938021	11.5514601126684	11.1870977527036	12.7219202592301	12.6785745818982
Down	ENSG00000137338	-1.20626	7.78e-05	PGBD1	6p22.1	protein_coding	7.33891934635959	7.34197521500201	7.95955766816775	7.74362517146272	7.03398312992595	6.13613649038675	7.57962587014809	7.79142751168185
Down	ENSG00000198520	-1.20887	7.33e-05	ARMH1	1p34.1	protein_coding	7.33157228509345	7.33499237607935	8.04653567917284	7.59461075274426	6.94476539434814	6.27501572013357	6.86263307146527	6.77761657645976
Down	ENSG00000135045	-1.21109	0.00463	C9orf40	9q21.13	protein_coding	6.37413120734061	6.37711347032598	6.67199153291118	6.46153098691061	5.76626141341176	4.90975006811294	6.55664150106586	6.81724355282497
Down	ENSG00000105810	-1.2111	0.0261	CDK6	7q21.2	protein_coding	6.0007481243205	6.00716760808461	5.8291360885214	5.76757241209496	5.14711401466228	3.87388333736899	6.69346454042516	6.84050759048755
Down	ENSG00000118096	-1.21553	1.12e-07	IFT46	11q23.3	protein_coding	7.85671931383578	7.85771915770505	8.54177064068664	8.94234811674677	7.78641576575636	7.21443456846146	8.52374642512293	8.57144405742608
Down	ENSG00000118096	-1.21553	1.12e-07	C11orf60	11q23.3	protein_coding	7.85671931383578	7.85771915770505	8.54177064068664	8.94234811674677	7.78641576575636	7.21443456846146	8.52374642512293	8.57144405742608
Down	ENSG00000196502	-1.21621	0.0195	SULT1A1	16p11.2	protein_coding	4.84152920705686	4.86133683448175	6.2995024004704	6.23857529285875	5.32263400509902	4.90975006811294	5.37358620430515	5.11075825703188
Down	ENSG00000083807	-1.21819	0.000444	SLC27A5	19q13.43	protein_coding	7.37510368368998	7.37639126318745	7.72478871923873	7.94174267001008	7.09745260736814	5.87007090578616	7.36078561144446	7.35305027869679
Down	ENSG00000070886	-1.22308	0.0278	EPHA8	1p36.12	protein_coding	5.32856336257366	5.32317482966829	5.95438613360138	6.52879876444053	5.45775794663285	4.59316860153214	5.15402300091846	5.1609039736475
Down	ENSG00000167612	-1.23307	0.000895	ANKRD33	12q13.13	protein_coding	7.15967925058852	7.15638451884366	7.4966749719982	7.44592116369682	6.7390314849564	5.46838141924742	7.16287213200333	7.18147016686847
Down	ENSG00000099937	-1.23383	0.00366	SERPIND1	22q11.21	protein_coding	6.63510451418554	6.63763890238768	7.21311258595092	6.97711749676362	6.37925824851811	5.12091650559629	6.32349627216104	6.29554747480551
Down	ENSG00000143816	-1.23625	3.66e-08	WNT9A	1q42.13	protein_coding	7.51788364558611	7.51876760979451	8.23733049742317	8.1905107028409	7.09053676877136	6.89359025745764	8.11240119314194	7.94956725251406
Down	ENSG00000126878	-1.23694	0.0212	AIF1L	9q34.12	protein_coding	5.7147944810462	5.71612252949225	5.8291360885214	6.06815724732349	4.94724334840741	4.66228671876394	5.20069034482609	5.36720402172308
Down	ENSG00000157927	-1.24559	0.0472	RADIL	7p22.1	protein_coding	5.23715353226362	5.23589935927072	5.4998537251342	5.76757241209496	4.60299977659031	4.44412731754765	4.95061278143458	5.54766091660098
Down	ENSG00000188089	-1.24699	0.0477	PLA2G4E	15q15.1	protein_coding	5.41452491510747	5.40547041755939	5.3253131953944	6.06815724732349	4.7853648544421	4.36340456206414	4.83703272604202	4.86065679176125
Down	ENSG00000198695	-1.2472	7.2e-07	MT-ND6	MT	protein_coding	14.6760027179044	14.6762632718486	15.4534249357373	15.3390019563126	14.428230363749	13.8054012026642	14.053502341199	14.1343362875338
Down	ENSG00000198695	-1.2472	7.2e-07	ND6	MT	protein_coding	14.6760027179044	14.6762632718486	15.4534249357373	15.3390019563126	14.428230363749	13.8054012026642	14.053502341199	14.1343362875338
Down	ENSG00000141526	-1.25392	3.62e-05	SLC16A3	17q25.3	protein_coding	7.65370075186271	7.65396886411295	8.02527782354686	8.01395153492662	7.18446579260397	6.16023140744184	7.50721218049553	7.45705612386093
Down	ENSG00000243232	-1.2543	0.000756	PCDHAC2	5q31.3	protein_coding	6.62311834197037	6.62624370632129	6.92249980504067	7.07037462002122	6.1456762811623	5.21593721223302	7.39128401554543	7.1875307507343
Down	ENSG00000144681	-1.25701	0.0196	STAC	3p22.3	protein_coding	5.35779002766254	5.35113154837169	5.95438613360138	5.58998148785432	4.88465430128728	4.36340456206414	6.60948232192725	6.31782102661156
Down	ENSG00000116176	-1.2594	0.00026	TPSG1	16p13.3	protein_coding	6.89641908533736	6.89668344702334	7.10918605235063	7.39274578077819	6.29753552242253	5.64951262350352	6.64366406553899	6.47473807388269
Down	ENSG00000108576	-1.26259	0.00313	SLC6A4	17q11.2	protein_coding	6.0552892503464	6.05894067378193	6.27569619458098	6.31678535197378	5.34605193202971	4.7913177794449	7.36078561144446	7.01423458812916
Down	ENSG00000283486	-1.26384	0.00684	FAM95C	9p13.1	protein_coding	5.96320709328183	5.97159035149202	6.47700749814368	6.62416183663224	5.71322024360718	4.7913177794449	6.16777980865624	5.8370102224349
Down	ENSG00000139410	-1.26871	0.00786	SDSL	12q24.13	protein_coding	6.27036368326161	6.26402073692373	6.51816957862764	5.92567904988095	5.47909751934838	4.44412731754765	6.96079710102125	6.79359821620355
Down	ENSG00000148180	-1.26999	1.04e-24	GSN	9q33.2	protein_coding	10.6246524049326	10.6251041647233	10.8258679772857	10.7072215342494	9.61589160429373	9.36940239766634	10.8275109183081	10.6642004017054
Down	ENSG00000174527	-1.27239	0.0478	MYO1H	12q24.11	protein_coding	5.38643634529533	5.37855680090545	5.27816674324656	5.23462621406958	4.25268299869801	4.08998619924106	5.85414999783305	5.7413754180009
Down	ENSG00000224383	-1.27359	0.0156	PRR29	17q23.3	protein_coding	5.10550143870505	5.11065800246609	6.34596777170414	5.76757241209496	4.97754822283317	4.90975006811294	5.79454712926196	5.65653236566809
Down	ENSG00000167549	-1.28204	0.00223	CORO6	17q11.2	protein_coding	5.88506086530917	5.8786084579812	6.34596777170414	6.85137172387078	5.34605193202971	5.46838141924742	6.30225390106933	6.20284646455846
Down	ENSG00000149260	-1.28604	4.15e-05	CAPN5	11q13.5	protein_coding	6.87636238564783	6.8775880552393	7.32172513024477	7.09277651987095	6.21090409177402	5.64951262350352	7.68185628165167	7.65811447446171
Down	ENSG00000187017	-1.29029	1.56e-05	ESPN	1p36.31	protein_coding	7.47184271136141	7.47497156023983	7.38984136212436	7.42841290916317	6.41291314146523	5.77964100203915	7.50721218049553	7.41117893806143
Down	ENSG00000185156	-1.29262	0.0245	MFSD6L	17p13.1	protein_coding	5.4956512836466	5.50836859436523	5.8291360885214	5.76757241209496	4.97754822283317	4.08998619924106	6.07061994793576	5.75776130867025
Down	ENSG00000120820	-1.30129	8.05e-05	GLT8D2	12q23.3	protein_coding	6.56164661276237	6.56787722711971	7.25023275828587	7.0476193737344	5.76626141341176	6.08670472703248	6.83331409951653	6.97272445886531
Down	ENSG00000121858	-1.30225	3.7e-08	TNFSF10	3q26.31	protein_coding	8.156090225604	8.15596376078092	8.74181780868317	8.61098598827499	7.60419223192019	7.11931150380252	8.54198455534894	9.0960312221083
Down	ENSG00000173890	-1.30268	1.01e-09	GPR160	3q26.2	protein_coding	7.7669718464671	7.76724036898141	8.27983667502881	8.35708292441777	7.00485264376079	7.08195869699773	7.99815263456654	8.13347281690994
Down	ENSG00000167767	-1.30448	1.52e-05	KRT80	12q13.13	protein_coding	8.20515731792565	8.20657532276325	8.33270943307981	8.1800867005018	7.4178512996584	6.25277785209355	7.99153223945567	8.21880189718436
Down	ENSG00000115423	-1.30569	0.00398	DNAH6	2p11.2	protein_coding	5.4956512836466	5.50836859436523	6.2995024004704	6.31678535197378	5.09277676620096	5.12091650559629	6.09553020536588	6.29554747480551
Down	ENSG00000165449	-1.30617	7.53e-33	SLC16A9	10q21.2	protein_coding	10.2588289256478	10.2588710023992	10.6747870416915	10.7780514039571	9.41602214261078	9.43259140162334	10.7936613198591	10.8384924082132
Down	ENSG00000187045	-1.3113	3.24e-25	TMPRSS6	22q12.3	protein_coding	12.54319332544	12.5435329450091	13.1672515381588	13.1066659765859	12.0415465229947	11.5692620636771	12.5596433886792	12.5009227384451
Down	ENSG00000186998	-1.31395	1.14e-46	EMID1	22q12.2	protein_coding	11.5796736364846	11.5800021987203	12.3147356483583	12.2536798698721	11.0300951507107	10.9090892493063	11.9226201319706	11.8705013205988
Down	ENSG00000213996	-1.32075	0.00714	TM6SF2	19p13.11	protein_coding	5.84434085757442	5.83967021799319	6.17633712916441	6.19782062742322	5.2249652537495	4.59316860153214	5.88305276098009	5.7413754180009
Down	ENSG00000182379	-1.32088	0.0327	NXPH4	12q13.3	protein_coding	4.75629913069573	4.73971061483425	5.89311990910753	5.87487800785636	4.88465430128728	4.44412731754765	5.00421658087271	4.48104544774854
Down	ENSG00000159176	-1.32328	3e-20	CSRP1	1q32.1	protein_coding	9.70777501171504	9.70858763152038	10.5868337068591	10.5662476521401	9.45961520679782	9.00045257595059	10.3231573816646	10.3389471453021
Down	ENSG00000006747	-1.3239	9.4e-23	SCIN	7p21.3	protein_coding	9.93201794686038	9.93211685763552	10.5338781825027	10.607673138011	9.41602214261078	9.04318986213288	10.2965488768195	10.3639143589003
Down	ENSG00000122694	-1.32699	3.71e-07	GLIPR2	9p13.3	protein_coding	6.86622849491309	6.86794473595232	8.31529959715436	8.01395153492662	7.04833072863008	6.66008060806488	6.91954187785664	7.01423458812916
Down	ENSG00000110811	-1.32986	0.0073	P3H3	12p13.31	protein_coding	5.52171036360244	5.53298595389648	6.15039008273436	5.92567904988095	4.97754822283317	4.66228671876394	6.23658308495069	6.07790940402415
Down	ENSG00000168077	-1.3328	4.55e-05	SCARA3	8p21.1	protein_coding	7.64779686586243	7.64834664285479	7.64341370320254	7.71502823041697	6.8081112412128	5.64951262350352	7.64013700590193	7.64054964901557
Down	ENSG00000124762	-1.33474	0.0022	CDKN1A	6p21.2	protein_coding	5.57245756436313	5.58099524507147	6.27569619458098	6.49555689754561	5.27462597903711	4.96550927674021	6.52030749851811	6.80940475520893
Down	ENSG00000154153	-1.33679	0.000262	RETREG1	5p15.1	protein_coding	6.34523703891355	6.34966050388283	7.17501204087882	6.90299250875279	5.47909751934838	6.08670472703248	6.87707210638939	7.26980947955253
Down	ENSG00000168234	-1.33902	3.52e-08	TTC39C	18q11.2	protein_coding	7.59967529881838	7.6025622524351	8.16141595868883	7.95403126371465	6.94476539434814	6.49937116291837	8.06903974071807	8.00209250705357
Down	ENSG00000101342	-1.33921	7.38e-05	TLDC2	20q11.23	protein_coding	6.89641908533736	6.89668344702334	7.44424683870066	7.17905962363107	6.33312785292443	5.57976469379147	6.86263307146527	6.95861802593414
Down	ENSG00000174791	-1.3393	3.35e-05	RIN1	11q13.2	protein_coding	6.47093332548701	6.46928252080609	7.55717292070406	7.49720606260093	6.49900049533172	5.8405529573343	6.67705465056135	6.72858115065382
Down	ENSG00000198786	-1.34066	2.56e-25	MT-ND5	MT	protein_coding	16.5816735771149	16.5819471114094	17.2513133703854	17.3736364069777	16.203470244105	15.698586258454	16.1897317610782	16.10613566294
Down	ENSG00000198786	-1.34066	2.56e-25	ND5	MT	protein_coding	16.5816735771149	16.5819471114094	17.2513133703854	17.3736364069777	16.203470244105	15.698586258454	16.1897317610782	16.10613566294
Down	ENSG00000174721	-1.35286	0.0308	FGFBP3	10q23.32	protein_coding	5.35779002766254	5.35113154837169	6.39098319444427	4.97000914500101	4.85231117301428	4.44412731754765	5.76379611499129	5.70803451588642
Down	ENSG00000140876	-1.35307	0.0447	NUDT7	16q23.1	protein_coding	5.23715353226362	5.23589935927072	5.27816674324656	5.76757241209496	4.75068950872386	3.61960850219433	5.79454712926196	5.42989805551896
Down	ENSG00000176714	-1.35442	0.000473	CCDC121	2p23.3	protein_coding	6.40245803008055	6.40405377595983	6.63504612325368	6.71361028889211	5.56143282628975	5.16920901513389	6.42525538860422	6.52346729103922
Down	ENSG00000084110	-1.35571	0.00981	HAL	12q23.1	protein_coding	5.26827146285325	5.26558169920731	6.01315623705227	6.19782062742322	5.25000928472058	4.18699835129754	6.4640309146469	6.3613623057757
Down	ENSG00000047597	-1.36047	1.12e-08	XK	Xp21.1	protein_coding	7.88710746757134	7.88666025071257	7.98913682360742	8.13762078575552	6.95241459284028	6.40169202263967	8.54198455534894	8.43800092232324
Down	ENSG00000062282	-1.36096	3.4e-09	DGAT2	11q13.5	protein_coding	8.12667766111455	8.127957635949	8.52672168713155	8.40262578743457	7.3786464030819	6.77376698029823	8.61271535102174	8.36233315862014
Down	ENSG00000169432	-1.3617	1.95e-06	SCN9A	2q24.3	protein_coding	7.06538773642938	7.06649651723881	7.77659568741909	8.04874438187526	6.89005440100775	6.11163231142935	7.99153223945567	8.19793808815755
Down	ENSG00000186529	-1.36513	0.000195	CYP4F3	19p13.12	protein_coding	6.6110317515864	6.61475778769965	7.237965183574	6.97711749676362	6.03476004019491	5.50647269452341	6.14409636875207	5.82150487644567
Down	ENSG00000136040	-1.36874	1.36e-18	PLXNC1	12q22	protein_coding	11.239888363343	11.2402548950212	11.5849564117003	11.7342792866479	10.5718108769303	9.9349630782969	11.8953938336422	11.8096692708643
Down	ENSG00000144648	-1.36941	0.0464	CCBP2	3p22.1	protein_coding	4.29462652197915	4.297720366306	5.76218234640934	5.45814804710197	4.71516016900577	3.98597727650861	4.95061278143458	4.82998994823916
Down	ENSG00000144648	-1.36941	0.0464	ACKR2	3p22.1	protein_coding	4.29462652197915	4.297720366306	5.76218234640934	5.45814804710197	4.71516016900577	3.98597727650861	4.95061278143458	4.82998994823916
Down	ENSG00000138356	-1.37102	0.00024	AOX1	2q33.1	protein_coding	6.92599082006492	6.92486084178101	6.43463642813992	6.85137172387078	5.29882967600761	5.4292570880927	6.94717602185726	6.74511216967242
Down	ENSG00000135378	-1.3716	4.16e-10	PRRG4	11p13	protein_coding	8.6803667038098	8.68146362191615	8.97404213892735	9.15421508127695	8.02998423838758	7.22589578812469	9.13835406519661	9.2487516774809
Down	ENSG00000130829	-1.37347	3.82e-08	DUSP9	Xq28	protein_coding	8.43849810800831	8.43925696263778	9.32663113650186	9.29611665660232	8.36120290820225	7.31444816963755	8.6677354905347	8.70841112633711
Down	ENSG00000249715	-1.37713	3.52e-05	FER1L5	2q11.2	protein_coding	6.73872149267204	6.73633728078208	7.4966749719982	7.92934850458894	6.71224930183214	5.87007090578616	6.80338691510392	6.80940475520893
Down	ENSG00000041353	-1.37984	0.0131	RAB27B	18q21.2	protein_coding	5.10550143870505	5.11065800246609	5.8291360885214	5.92567904988095	5.00722959565602	3.98597727650861	6.34443040176413	6.76145591303858
Down	ENSG00000141756	-1.38282	4.01e-10	FKBP10	17q21.2	protein_coding	8.44872123393109	8.44899164804021	8.79302752164324	8.95463157634416	7.79068905606453	7.09451739540162	8.49594950292392	8.68718046231529
Down	ENSG00000154645	-1.38334	0.0282	CHODL	21q21.1	protein_coding	5.03487771150714	5.04370922354093	5.89311990910753	5.15169874489327	4.48137897259966	4.27789604764657	5.45283777598149	5.56638631571593
Down	ENSG00000197177	-1.38666	3.65e-07	ADGRA1	10q26.3	protein_coding	8.02102361835415	8.02324911226743	8.5064090707398	8.40262578743457	7.48794912885636	6.46108940872414	8.3431234855264	8.24519093384263
Down	ENSG00000115112	-1.38933	1.05e-08	TFCP2L1	2q14.2	protein_coding	8.84421739367046	8.84522593646627	9.02847581315769	8.92372457726304	7.99707860753895	6.99084663493055	9.09577719608314	9.02334814100865
Down	ENSG00000175093	-1.39051	0.033	SPSB4	3q23	protein_coding	5.35779002766254	5.35113154837169	5.54037810284685	5.15169874489327	4.20224771572194	4.18699835129754	5.37358620430515	5.18533800613235
Down	ENSG00000118849	-1.39137	2.36e-08	RARRES1	3q25.32	protein_coding	7.00200773209582	7.00623422836631	8.05355258944196	7.96621606901275	6.62878383528827	6.6934867560817	7.10270958562843	7.193565981304
Down	ENSG00000189350	-1.39237	0.00259	TOGARAM2	2p23.2	protein_coding	6.67047686881813	6.67129420979261	6.70801439803278	7.11483587931912	6.13226920879653	4.52057174044934	6.89136806083862	6.80940475520893
Down	ENSG00000109686	-1.39423	9.73e-05	SH3D19	4q31.3	protein_coding	6.47093332548701	6.46928252080609	7.10918605235063	7.02449945542606	6.02027616134615	5.30508439640666	6.83331409951653	6.98669429596756
Down	ENSG00000198478	-1.39715	5.57e-18	SH3BGRL2	6q14.1	protein_coding	8.64523896744566	8.64522753879768	9.30621267236462	9.43410194867812	8.07972406544763	7.86178830123818	9.1562235421118	9.29299007494823
Down	ENSG00000141736	-1.39889	6.62e-15	ERBB2	17q12	protein_coding	8.78627681294867	8.78757123851625	9.68397634559678	9.51097235768102	8.43949154158616	7.9123188949925	8.90110997115454	8.8735168732152
Down	ENSG00000143627	-1.4076	5.36e-05	PKLR	1q22	protein_coding	5.98209971441008	5.98948864512644	7.38984136212436	7.02449945542606	5.85054728108564	5.92735450242435	6.86263307146527	6.4846164795221
Down	ENSG00000184454	-1.41061	0.000142	NCMAP	1p36.11	protein_coding	6.6110317515864	6.61475778769965	7.31005306101988	7.09277651987095	6.22360308327534	5.26119926898009	7.13910732161331	6.83279451872457
Down	ENSG00000064692	-1.41902	0.0451	SNCAIP	5q23.2	protein_coding	5.4956512836466	5.50836859436523	5.01611937349872	4.97000914500101	3.9196569762468	3.75234067272645	5.59936641774303	5.40930128295304
Down	ENSG00000176014	-1.4199	1.27e-05	TUBB6	18p11.21	protein_coding	7.33157228509345	7.33499237607935	8.29767709771804	8.10493038177874	7.26652814087193	6.06133884757607	7.24309526369277	7.33131810656769
Down	ENSG00000172059	-1.4202	1.19e-07	KLF11	2p25.1	protein_coding	8.42820202236734	8.42945614528411	8.60999518978264	8.5875145299262	7.59444780387187	6.57301574851184	8.57335679982452	8.94143857548643
Down	ENSG00000172059	-1.4202	1.19e-07	TIEG2	2p25.1	protein_coding	8.42820202236734	8.42945614528411	8.60999518978264	8.5875145299262	7.59444780387187	6.57301574851184	8.57335679982452	8.94143857548643
Down	ENSG00000162817	-1.42088	1.81e-06	C1orf115	1q41	protein_coding	6.58655048574173	6.59150792276153	7.38984136212436	7.3745760036231	6.00564539627354	6.03551898394117	7.15103865951861	7.21152165251453
Down	ENSG00000250366	-1.421	2.08e-11	TUNAR	14q32.2	protein_coding	7.88208701748186	7.88187687313772	8.37813397849341	8.44677484490682	7.17795565371887	6.78930054367915	8.46760646809282	8.43035473104016
Down	ENSG00000148411	-1.43851	0.0242	BTBD14A	9q34.3	protein_coding	5.52171036360244	5.53298595389648	5.54037810284685	5.76757241209496	4.85231117301428	3.47341571401047	6.14409636875207	5.70803451588642
Down	ENSG00000148411	-1.43851	0.0242	NACC2	9q34.3	protein_coding	5.52171036360244	5.53298595389648	5.54037810284685	5.76757241209496	4.85231117301428	3.47341571401047	6.14409636875207	5.70803451588642
Down	ENSG00000136235	-1.44359	0.00253	GPNMB	7p15.3	protein_coding	5.13955778058699	5.14300227909834	6.09705259500375	6.49555689754561	4.97754822283317	4.96550927674021	5.96644121368903	5.86752976454409
Down	ENSG00000136842	-1.44421	1.66e-07	TMOD1	9q22.33	protein_coding	7.56876328182994	7.56724449089592	8.23733049742317	7.92934850458894	7.01219059386609	6.18393050907694	8.0627374719977	8.23644811153684
Down	ENSG00000163430	-1.44433	0.000502	FSTL1	3q13.33	protein_coding	5.84434085757442	5.83967021799319	6.79432260998019	7.09277651987095	5.9146008786093	5.01919338156174	6.34443040176413	6.68640540261135
Down	ENSG00000188011	-1.4458	0.0196	RTP5	2q37.3	protein_coding	5.57245756436313	5.58099524507147	5.89311990910753	5.52557011094503	4.85231117301428	3.75234067272645	5.33226570569903	5.36720402172308
Down	ENSG00000147724	-1.44872	5.75e-12	FAM135B	8q24.23	protein_coding	8.26423367597815	8.26284890585392	8.94414863146413	8.97286286868085	7.7991978504165	7.13155057590254	8.68835065082921	8.63047252977489
Down	ENSG00000125347	-1.45455	0.00105	IRF-1	5q31.1	protein_coding	5.6920256289767	5.6944620532891	6.27569619458098	7.07037462002122	5.36909580118088	5.30508439640666	6.21401129192342	6.75330718523824
Down	ENSG00000125347	-1.45455	0.00105	IRF1	5q31.1	protein_coding	5.6920256289767	5.6944620532891	6.27569619458098	7.07037462002122	5.36909580118088	5.30508439640666	6.21401129192342	6.75330718523824
Down	ENSG00000172794	-1.45485	0.00134	RAB37	17q25.1	protein_coding	8.94875864051894	8.94948723993715	9.47250901372642	9.43410194867812	8.45572889880948	7.34630245417864	9.09268736393366	8.94323064128043
Down	ENSG00000103742	-1.45495	7.39e-18	IGDCC4	15q22.31	protein_coding	8.31354660448025	8.3134615040666	9.38063870978757	9.40306569478386	8.04437146331075	7.83209864020204	8.14259466723221	8.31882161662045
Down	ENSG00000137825	-1.45582	0.00896	ITPKA	15q15.1	protein_coding	5.13955778058699	5.14300227909834	6.25149055730565	5.65163960396572	4.91628821411002	4.36340456206414	5.59936641774303	5.75776130867025
Down	ENSG00000137767	-1.4607	0.0235	SQOR	15q21.1	protein_coding	5.03487771150714	5.04370922354093	5.95438613360138	5.31304492798985	4.7853648544421	3.75234067272645	5.96644121368903	5.56638631571593
Down	ENSG00000173805	-1.46398	3.79e-06	HAP1	17q21.2	protein_coding	10.7676200018094	10.768054948788	11.2032514243888	11.007609009798	9.98377479880395	9.20540033467841	11.1925741453796	11.1829162030356
Down	ENSG00000164308	-1.46427	0.00176	ERAP2	5q15	protein_coding	5.82354158795644	5.81979976992078	5.92407821726753	6.95282988855627	5.29882967600761	4.90975006811294	6.64366406553899	6.56129925319069
Down	ENSG00000105696	-1.46434	0.0236	TMEM59L	19p13.11	protein_coding	7.7170972489749	7.71978009201026	8.24348002301594	7.87867880238208	7.17795565371887	5.74819265566645	8.10014461986013	7.9708073791429
Down	ENSG00000105696	-1.46434	0.0236	C19orf4	19p13.11	protein_coding	7.7170972489749	7.71978009201026	8.24348002301594	7.87867880238208	7.17795565371887	5.74819265566645	8.10014461986013	7.9708073791429
Down	ENSG00000170379	-1.46618	0.00767	TCAF2	7q35	protein_coding	5.4956512836466	5.50836859436523	5.95438613360138	6.02221038431058	5.00722959565602	4.08998619924106	5.73237534169338	6.15416213550762
Down	ENSG00000230453	-1.46716	0.0134	ANKRD18B	9p13.3	protein_coding	5.35779002766254	5.35113154837169	5.65553863895523	5.92567904988095	4.64136363857519	4.27789604764657	5.05589985845437	5.67390483573029
Down	ENSG00000150687	-1.47316	0.000132	PRSS23	11q14.2	protein_coding	6.81446297173502	6.8187368973791	7.12259372003831	7.0476193737344	6.13226920879653	4.85174886092494	7.39128401554543	7.28684630383787
Down	ENSG00000175894	-1.47651	1.6e-10	TSPEAR	21q22.3	protein_coding	8.5939633726132	8.59350283976416	8.90588906983841	9.10547108790679	7.89360368145432	7.01747105742014	8.80998139001968	8.82574405373724
Down	ENSG00000167107	-1.4826	1.34e-18	ACSF2	17q21.33	protein_coding	8.72871091394445	8.73017995262667	9.52898148014513	9.41200153461482	8.15457864661605	7.8094234261637	9.1913118932313	9.00459044837883
Down	ENSG00000161270	-1.48712	3.11e-13	NPHS1	19q13.12	protein_coding	9.45910173596425	9.46009597233116	10.1850775592098	10.0177452062169	8.97639160570102	8.12313582610085	9.71387877074401	9.57081137710433
Down	ENSG00000169515	-1.49214	4.45e-06	CCDC8	19q13.32	protein_coding	7.09172078945776	7.09157205873019	7.41185036101274	7.70051434504531	6.44580080379621	5.57976469379147	7.11494447938021	7.29248082817343
Down	ENSG00000171433	-1.49225	0.0106	GLOD5	Xp11.23	protein_coding	4.84152920705686	4.86133683448175	5.79604758794766	5.92567904988095	4.60299977659031	4.44412731754765	5.00421658087271	5.05880659746579
Down	ENSG00000104419	-1.4934	0.00197	NDRG1	8q24.22	protein_coding	10.0981778616396	10.0980380059838	10.7715818691292	10.8505044514392	9.79779377551925	8.60351575460529	10.3838207840346	10.3732498673433
Down	ENSG00000197748	-1.49594	0.0123	CFAP43	10q25.1	protein_coding	4.96061801283012	4.97350183237272	5.95438613360138	5.52557011094503	4.20224771572194	4.72824429576711	5.45283777598149	5.45020491048922
Down	ENSG00000051341	-1.49697	7.39e-17	POLQ	3q13.33	protein_coding	8.73429341498629	8.73549271339111	9.48813111763491	9.3621550163816	8.17760395507418	7.6226181887963	9.53194302608453	9.63319952844774
Down	ENSG00000135074	-1.49727	3.68e-08	ADAM19	5q33.3	protein_coding	7.32418761662134	7.32797557482395	8.0181216903822	7.94174267001008	6.8081112412128	6.08670472703248	7.65696976138683	7.77542167359595
Down	ENSG00000070031	-1.50016	4.34e-06	SCT	11p15.5	protein_coding	6.43023935876489	6.43050021732074	7.48634065906988	7.35617446836153	6.24867056725809	5.57976469379147	6.97429077985809	7.13204652511877
Down	ENSG00000099250	-1.50228	0.00808	NRP1	10p11.22	protein_coding	5.86484452173961	5.85927070155267	6.34596777170414	5.76757241209496	5.19947878680885	3.87388333736899	5.76379611499129	5.99740037273286
Down	ENSG00000164237	-1.50341	1.69e-11	CMBL	5p15.2	protein_coding	7.64779686586243	7.64834664285479	8.31529959715436	8.36630723895843	7.02675546581268	6.64308290920832	8.11849065200842	8.28812754487907
Down	ENSG00000183091	-1.50368	2.91e-09	NEB	2q23.3	protein_coding	7.9698858954254	7.97015507698022	8.4961444982081	8.53939400060899	7.38431275326387	6.49937116291837	8.63837023723379	8.39674480101184
Down	ENSG00000125089	-1.50549	1.81e-12	SH3TC1	4p16.1	protein_coding	8.73150486464607	8.7328387785544	9.29737265594333	9.27667970378807	8.12780601150969	7.30367183771349	8.99014758413155	9.0148521385887
Down	ENSG00000197712	-1.51303	1.15e-10	FAM114A1	4p14	protein_coding	7.53717439668616	7.53713785425098	8.17434904005563	7.96621606901275	6.7390314849564	6.4217640988615	8.18962717060649	8.13033000352203
Down	ENSG00000197712	-1.51303	1.15e-10	LOC92689	4p14	protein_coding	7.53717439668616	7.53713785425098	8.17434904005563	7.96621606901275	6.7390314849564	6.4217640988615	8.18962717060649	8.13033000352203
Down	ENSG00000187244	-1.5141	1.23e-06	BCAM	19q13.32	protein_coding	11.16797413122	11.1684190715166	11.8036163058385	11.7342792866479	10.5958193331755	9.81107817004276	11.5605989560249	11.4390105882541
Down	ENSG00000144488	-1.5272	0.0382	ESPNL	2q37.3	protein_coding	4.99822560469477	5.0090325578676	5.12671208654985	5.45814804710197	4.39420105949575	3.31072084115233	5.10579548466777	5.08501626297303
Down	ENSG00000177103	-1.5287	1.03e-07	DSCAML1	11q23.3	protein_coding	7.74501793851669	7.74633942228008	8.26177287176741	8.0021649243321	7.02675546581268	6.03551898394117	8.21826242743325	8.00209250705357
Down	ENSG00000107738	-1.53023	0.0367	VSIR	10q22.1	protein_coding	4.51819322939077	4.5110031340338	5.2294273695861	5.71077021814323	4.30141450565766	3.98597727650861	4.17367368145328	4.82998994823916
Down	ENSG00000144550	-1.53525	0.0163	CPNE9	3p25.3	protein_coding	5.20534958543525	5.20559347667091	5.72750301802465	5.38741998852872	4.43844840471548	3.98597727650861	4.89494020219681	5.18533800613235
Down	ENSG00000124145	-1.53644	5.1e-15	SDC4	20q13.12	protein_coding	9.17291166871477	9.17347693478879	8.79721406675125	8.634081690444	7.45062785114446	6.84981443265446	9.58787562781346	9.45374379851816
Down	ENSG00000099834	-1.53862	0.0235	CDHR5	11p15.5	protein_coding	9.84825951481166	9.8487770198744	10.5988752709161	10.5338671928648	9.61709524666696	8.03466776887489	9.79215462627755	9.79576076047078
Down	ENSG00000138449	-1.53868	3.65e-14	SLC40A1	2q32.2	protein_coding	8.40738675363649	8.40632527476578	9.09119595751112	9.06071574611771	7.84922294542751	7.11931150380252	9.83161003436168	9.6628665329479
Down	ENSG00000183615	-1.54336	0.0401	FAM167B	1p35.2	protein_coding	4.71171839506192	4.69677802362388	5.57979520854776	4.64570379509664	3.9196569762468	3.98597727650861	5.24589530509939	5.00491404151662
Down	ENSG00000139344	-1.54691	0.000188	AMDHD1	12q23.1	protein_coding	6.10784333955088	6.10891997860411	7.09565261088614	7.00100298611344	6.02027616134615	4.7913177794449	6.81842810689672	7.20556122487795
Down	ENSG00000169783	-1.55026	5.28e-18	LINGO1	15q24.3	protein_coding	9.98916826970162	9.98994094836781	10.3322637039832	10.4166666576899	9.14775238488397	8.38578517390386	10.5462243649439	10.5016279342473
Down	ENSG00000213759	-1.55474	0.00511	UGT2B11	4q13.2	protein_coding	5.66889166515904	5.67247140544539	5.65553863895523	5.58998148785432	4.14998519042132	4.44412731754765	6.50179148481397	6.06479937519286
Down	ENSG00000177873	-1.55734	4.06e-05	ZNF619	3p22.1	protein_coding	6.47093332548701	6.46928252080609	7.10918605235063	7.46321948674331	6.21090409177402	5.07095130862024	7.09037004475454	7.00053015726838
Down	ENSG00000172367	-1.55816	0.002	PDZD3	11q23.3	protein_coding	8.94875864051894	8.94948723993715	10.0353983583149	9.97013719063665	8.94606216865522	7.69037198974365	9.01973109576868	9.0518659377683
Down	ENSG00000260220	-1.5614	1.05e-10	CCDC187	9q34.3	protein_coding	8.78627681294867	8.78757123851625	9.12489720710254	9.08885011221046	7.9671854700193	6.92205319232241	9.01973109576868	9.06673843221917
Down	ENSG00000170745	-1.56346	1.11e-05	KCNS3	2p24.2	protein_coding	5.94406377980663	5.95346721657526	7.08199101358079	7.13656301615269	5.83407944517361	5.30508439640666	6.69346454042516	6.86340243175527
Down	ENSG00000106688	-1.57411	0.0183	SLC1A1	9p24.2	protein_coding	4.51819322939077	4.5110031340338	5.69196949703012	5.06371225158634	4.03941273635296	4.18699835129754	5.49088860594613	5.67390483573029
Down	ENSG00000140368	-1.57577	0.000289	PSTPIP1	15q24.3	protein_coding	6.28565244715818	6.29313584610408	7.43352864111206	7.49720606260093	6.48851634037857	4.90975006811294	6.1200176407855	6.2729246454929
Down	ENSG00000157613	-1.58283	0.0435	CREB3L1	11p11.2	protein_coding	4.41073616605299	4.40829953439986	5.17898366010929	5.06371225158634	3.71903221171299	3.98597727650861	4.57891929748868	5.05880659746579
Down	ENSG00000204228	-1.59504	3.56e-12	HSD17B8	6p21.32	protein_coding	8.00725576228166	8.00576731195887	8.70218120089315	8.77234744835614	7.46674104770796	6.70990416335584	8.36377675935703	8.45065520403414
Down	ENSG00000165140	-1.60413	2.44e-15	FBP1	9q22.32	protein_coding	7.45165202515112	7.44933507461888	8.63827471358799	8.6939215226508	7.01219059386609	7.1794942591653	8.13059299915638	8.005527121485
Down	ENSG00000166959	-1.61212	7.69e-10	MS4A8	11q12.2	protein_coding	7.84644600531111	7.84794165704071	8.26177287176741	7.86572834785387	6.83318655263076	6.00922858922633	8.98015005334264	8.80026259530243
Down	ENSG00000130558	-1.61549	0.000306	OLFM1	9q34.3	protein_coding	9.1417446323924	9.14181618787465	9.24316392560084	9.15953080265981	8.04794596265328	6.93607681290284	9.250735035904	9.28311866580492
Down	ENSG00000158816	-1.62738	0.0348	VWA5B1	1p36.12	protein_coding	5.29873234835208	5.29466563879208	5.17898366010929	5.23462621406958	4.39420105949575	2.67107758057807	5.33226570569903	5.45020491048922
Down	ENSG00000100678	-1.62783	0.00883	SLC8A3	14q24.2	protein_coding	4.84152920705686	4.86133683448175	5.07247518423658	5.71077021814323	4.20224771572194	3.75234067272645	6.28069407535036	6.57984959600968
Down	ENSG00000081923	-1.63421	0.00955	ATP8B1	18q21.31	protein_coding	5.6920256289767	5.6944620532891	4.8325018753593	5.38741998852872	3.71903221171299	3.87388333736899	6.50179148481397	6.75330718523824
Down	ENSG00000109794	-1.64288	0.00485	FAM149A	4q35.1	protein_coding	4.84152920705686	4.86133683448175	5.45815806382164	6.15588113290649	4.39420105949575	4.36340456206414	5.63378583300675	6.01113442505785
Down	ENSG00000111344	-1.6435	1.53e-09	RASAL1	12q24.13	protein_coding	7.57499889946834	7.5731911528009	7.759532574907	7.71502823041697	6.43492133826061	5.68316153350514	8.11240119314194	8.13660879877117
Down	ENSG00000151715	-1.64365	1.04e-09	TMEM45B	11q24.3	protein_coding	7.02040219876641	7.02371040587398	8.04653567917284	7.86572834785387	6.45659884019119	6.25277785209355	7.37102355048099	7.81901742039928
Down	ENSG00000064201	-1.65411	2.13e-06	TSPAN32	11p15.5	protein_coding	5.86484452173961	5.85927070155267	7.65268537467969	7.31865193361631	6.1456762811623	5.57976469379147	5.88305276098009	6.03821641238978
Down	ENSG00000142675	-1.66504	0.0179	CNKSR1	1p36.11	protein_coding	5.23715353226362	5.23589935927072	5.41522139089594	5.15169874489327	4.03941273635296	3.75234067272645	5.00421658087271	4.557913291386
Down	ENSG00000099769	-1.66784	7.69e-11	IGFALS	16p13.3	protein_coding	7.86182866443892	7.86258317058799	8.79302752164324	8.96073430831612	7.6234858323159	6.6084746547644	8.4912641635309	8.39674480101184
Down	ENSG00000186446	-1.67219	0.000137	ZNF501	3p21.31	protein_coding	5.64538068894296	5.65014036430784	6.47700749814368	6.31678535197378	4.97754822283317	4.72824429576711	6.28069407535036	6.2729246454929
Down	ENSG00000163704	-1.67364	4.63e-11	PRRT3	3p25.3	protein_coding	8.60314544836999	8.60225343435568	8.93657745880337	9.03780642176692	7.74297191702283	6.67688037140847	8.5283276182906	8.76219169411808
Down	ENSG00000173320	-1.6934	0.000219	STOX2	4q35.1	protein_coding	5.57245756436313	5.58099524507147	6.51816957862764	6.11268584996424	4.71516016900577	4.90975006811294	6.1200176407855	6.30672723503379
Down	ENSG00000215187	-1.69602	0.0397	FAM166B	9p13.3	protein_coding	4.23286839610069	4.23908094616023	5.37096756032225	4.97000914500101	4.03941273635296	3.47341571401047	4.17367368145328	4.07317353170207
Down	ENSG00000196932	-1.70253	0.00163	TMEM26	10q21.2	protein_coding	5.46911283226736	5.45783669488695	6.20182574754276	6.11268584996424	4.94724334840741	4.08998619924106	5.41375611259102	6.03821641238978
Down	ENSG00000197905	-1.70354	0.000557	TEAD4	12p13.33	protein_coding	5.59717709936699	5.60441377400385	6.43463642813992	6.27821023902249	5.19947878680885	4.08998619924106	6.09553020536588	6.20284646455846
Down	ENSG00000095587	-1.7067	0.0156	TLL2	10q24.1	protein_coding	4.71171839506192	4.69677802362388	5.27816674324656	5.31304492798985	3.98077709098402	3.75234067272645	5.00421658087271	5.05880659746579
Down	ENSG00000171551	-1.73036	6.5e-09	ECEL1	2q37.1	protein_coding	7.04756149200023	7.0495340360465	8.44369672897009	8.52299041534278	7.19739859700305	6.11163231142935	6.87707210638939	6.86340243175527
Down	ENSG00000149418	-1.73145	1.14e-24	ST14	11q24.3	protein_coding	8.84937113328619	8.85013218100652	9.42189257161006	9.42530236753831	7.87359970211544	7.4863081021856	9.26452982211996	9.09441935484518
Down	ENSG00000112139	-1.73449	4.37e-09	MDGA1	6p21.2	protein_coding	7.02040219876641	7.02371040587398	7.810128162524	7.49720606260093	6.24867056725809	5.61506011812679	7.44072427397518	7.40599023872278
Down	ENSG00000132677	-1.73844	0.0102	RHBG	1q22	protein_coding	4.41073616605299	4.40829953439986	5.45815806382164	6.02221038431058	4.48137897259966	3.87388333736899	5.70025498377216	4.82998994823916
Down	ENSG00000101353	-1.74586	0.000112	MROH8	20q11.23	protein_coding	5.4420770418099	5.43189113904547	6.59712967164514	6.79783514533388	5.36909580118088	4.59316860153214	5.79454712926196	5.58487178020312
Down	ENSG00000138744	-1.74635	1.27e-15	NAAA	4q21.1	protein_coding	8.07481760458339	8.07445834132252	8.546752275599	8.71573667891683	7.14495687675922	6.57301574851184	8.51454016452396	8.70841112633711
Down	ENSG00000105963	-1.749	0.0456	ADAP1	7p22.3	protein_coding	4.92200378226662	4.93707391277294	4.6956705677219	4.97000914500101	3.98077709098402	2.37421143795163	5.28972675530979	5.25625114258603
Down	ENSG00000198729	-1.74969	2.26e-20	PPP1R14C	6q25.1	protein_coding	8.18491511041179	8.18343655719202	8.96290453451697	9.03780642176692	7.40675818975495	7.09451739540162	8.40919316080181	8.61256580127829
Down	ENSG00000079931	-1.75603	2.2e-05	MOXD1	6q23.2	protein_coding	6.27036368326161	6.26402073692373	6.92249980504067	6.59306931432635	5.52085245762152	4.44412731754765	6.86263307146527	6.97272445886531
Down	ENSG00000165912	-1.75616	5.32e-05	PACSIN3	11p11.2	protein_coding	8.96546873343652	8.96540099493445	10.0755921702779	9.92715114075397	8.70020726611695	7.60517061593301	9.52965998096811	9.45876385554091
Down	ENSG00000153789	-1.77071	2.74e-09	CIBAR2	16q24.1	protein_coding	7.58120768146274	7.57911340367492	8.5811502323416	8.49802993872298	7.25420301647242	6.03551898394117	7.55289485868182	7.62276833317773
Down	ENSG00000171564	-1.77461	0.000132	FGB	4q31.3	protein_coding	4.99822560469477	5.0090325578676	6.76041637293883	6.79783514533388	5.54128531868127	4.36340456206414	6.16777980865624	6.16648810141154
Down	ENSG00000171564	-1.77461	0.000132	HEL-S-78p	4q31.3	protein_coding	4.99822560469477	5.0090325578676	6.76041637293883	6.79783514533388	5.54128531868127	4.36340456206414	6.16777980865624	6.16648810141154
Down	ENSG00000157131	-1.78504	4.36e-05	C8A	1p32.2	protein_coding	6.03733700686042	6.04188859328252	6.20182574754276	6.46153098691061	4.64136363857519	4.7913177794449	6.57447101643494	6.39317701246034
Down	ENSG00000187783	-1.78598	0.00785	TMEM72	10q11.21	protein_coding	5.03487771150714	5.04370922354093	5.4998537251342	5.15169874489327	4.03941273635296	3.61960850219433	5.33226570569903	5.50946482009806
Down	ENSG00000181585	-1.79959	0.00182	TMIE	3p21.31	protein_coding	5.07062168417686	5.07757192591439	5.69196949703012	5.76757241209496	4.30141450565766	3.98597727650861	5.66740317789067	5.69107059872286
Down	ENSG00000170837	-1.81658	2.95e-05	GPR27	3p13	protein_coding	5.80243806444069	5.79965181671818	6.70801439803278	6.74223507290095	5.34605193202971	4.52057174044934	6.38540883463846	6.97972628635948
Down	ENSG00000091262	-1.82162	7.05e-26	ABCC6	16p13.11	protein_coding	10.12923091948	10.1296548163838	10.9429124804379	11.0031808531763	9.47297225652974	8.72156694276467	10.1892635519048	10.1243099447747
Down	ENSG00000107521	-1.82305	0.0216	HPS1	10q24.2	protein_coding	4.35384910749129	4.3540691451291	5.76218234640934	4.64570379509664	3.71903221171299	3.98597727650861	4.57891929748868	4.39985039114367
Down	ENSG00000164344	-1.82952	0.00368	KLKB1	4q35.2	protein_coding	4.88232753819848	4.89970231219608	5.86148268169124	5.45814804710197	4.34855359691401	3.75234067272645	5.24589530509939	5.18533800613235
Down	ENSG00000104537	-1.83257	1.53e-12	ANXA13	8q24.13	protein_coding	6.65878218295622	6.66016278143032	7.96700950600298	8.03723974645245	6.35637742117805	6.03551898394117	7.48852623406207	7.41634904293087
Down	ENSG00000116785	-1.83493	0.00745	CFHR3	1q31.3	protein_coding	5.32856336257366	5.32317482966829	5.57979520854776	5.45814804710197	4.5230688766828	2.67107758057807	5.88305276098009	5.99740037273286
Down	ENSG00000182871	-1.83795	7.54e-14	COL18A1	21q22.3	protein_coding	8.24480910964574	8.24433386656985	8.83842459876612	8.50639817257993	7.21658299176573	6.3606901468497	8.73665737498603	8.51472573317121
Down	ENSG00000102001	-1.85569	0.00262	CACNA1F	Xp11.23	protein_coding	5.86484452173961	5.85927070155267	5.86148268169124	6.35435583829855	5.03631260672898	3.12731871645833	5.52796158727068	5.8370102224349
Down	ENSG00000102265	-1.85632	1.83e-11	TIMP1	Xp11.3	protein_coding	7.36073866919351	7.36272320615907	7.56701378697908	7.35617446836153	5.85054728108564	5.46838141924742	8.14259466723221	8.11451241277681
Down	ENSG00000172197	-1.86332	0.0204	MBOAT1	6p22.3	protein_coding	4.41073616605299	4.40829953439986	5.01611937349872	4.97000914500101	3.78905322104283	3.12731871645833	5.20069034482609	5.05880659746579
Down	ENSG00000149527	-1.8655	0.00127	PLCH2	1p36.32	protein_coding	4.75629913069573	4.73971061483425	6.36865104911813	6.31678535197378	5.12020119311247	3.75234067272645	5.79454712926196	5.23299857974771
Down	ENSG00000153822	-1.86646	8.22e-14	KCNJ16	17q24.3	protein_coding	7.82567728272885	7.82818558810958	8.16789699169639	8.35708292441777	6.76532553177156	5.89899699798036	8.68013990201764	8.66128425200336
Down	ENSG00000205795	-1.87344	7.26e-11	CYS1	2p25.1	protein_coding	7.82043804755461	7.82320400814303	8.72433583920708	8.84012329412137	7.34997593698404	6.27501572013357	7.90962312564049	8.47810998622301
Down	ENSG00000087842	-1.8903	3.64e-19	PIR	Xp22.2	protein_coding	7.18436043535309	7.18773059515727	8.60522756917897	8.4640629961682	6.57033076952033	6.83492225427249	8.45322336927168	8.48058016088653
Down	ENSG00000121297	-1.8922	2.43e-06	TSHZ3	19q12	protein_coding	6.56164661276237	6.56787722711971	6.55818975299653	6.82485175464938	5.32263400509902	4.18699835129754	7.4211510118181	7.30368428566217
Down	ENSG00000137875	-1.89882	0.000751	BCL2L10	15q21.2	protein_coding	5.10550143870505	5.11065800246609	5.72750301802465	5.65163960396572	3.98077709098402	4.18699835129754	6.04527200991017	6.19082853357914
Down	ENSG00000162078	-1.89999	0.0138	ZG16B	16p13.3	protein_coding	7.02951222413475	7.03236974339932	7.51712413430379	7.64095305520551	6.36786319498641	4.59316860153214	7.93744608667054	7.71796004369183
Down	ENSG00000162078	-1.89999	0.0138	EECP	16p13.3	protein_coding	7.02951222413475	7.03236974339932	7.51712413430379	7.64095305520551	6.36786319498641	4.59316860153214	7.93744608667054	7.71796004369183
Down	ENSG00000164929	-1.90732	4.18e-06	BAALC	8q22.3	protein_coding	6.20753500474093	6.20396620282991	7.13587793021033	6.85137172387078	5.71322024360718	4.18699835129754	7.44072427397518	7.59111373326013
Down	ENSG00000155254	-1.91287	1.2e-10	MARVELD1	10q24.2	protein_coding	7.47184271136141	7.47497156023983	8.14836588880303	7.92934850458894	6.59985332193034	5.46838141924742	8.05004973583855	8.21287153352601
Down	ENSG00000108846	-1.91375	0.00117	ABCC3	17q21.33	protein_coding	4.99822560469477	5.0090325578676	6.27569619458098	6.82485175464938	5.36909580118088	3.61960850219433	5.37358620430515	5.23299857974771
Down	ENSG00000134240	-1.92479	0.000572	HMGCS2	1p12	protein_coding	4.56906213891153	4.55973724813332	6.17633712916441	6.06815724732349	4.39420105949575	4.44412731754765	4.71374073284488	4.7338727528169
Down	ENSG00000158874	-1.92561	0.00967	APOA2	1q23.3	protein_coding	4.16834786897619	4.17795672992463	5.2294273695861	5.58998148785432	4.03941273635296	3.47341571401047	4.64790434381846	4.63089190773315
Down	ENSG00000223658	-1.97645	0.00663	C1GALT1C1L	2p21	protein_coding	4.56906213891153	4.55973724813332	5.12671208654985	5.38741998852872	3.4859310839926	3.87388333736899	5.10579548466777	5.69107059872286
Down	ENSG00000123689	-1.98466	0.000176	G0S2	1q32.2	protein_coding	5.10550143870505	5.11065800246609	6.65363708990839	6.27821023902249	5.14711401466228	3.75234067272645	5.96644121368903	5.88255079115874
Down	ENSG00000189171	-2.00007	0.00239	S100A13	1q21.3	protein_coding	4.75629913069573	4.73971061483425	5.89311990910753	5.38741998852872	3.98077709098402	3.98597727650861	5.10579548466777	4.59486400257224
Down	ENSG00000182983	-2.00325	0.0039	ZNF662	3p22.1	protein_coding	7.0742189340106	7.07490355074008	7.97442305115895	7.59461075274426	6.43492133826061	4.85174886092494	8.00474278801535	7.62276833317773
Down	ENSG00000167703	-2.02562	6.72e-09	SLC43A2	17p13.3	protein_coding	9.73308945654053	9.73402541740105	10.4931682080722	10.4881230440399	8.85717478823908	7.94041827236607	9.90213905187824	9.95877631906887
Down	ENSG00000175318	-2.03332	6.29e-06	GRAMD2A	15q23	protein_coding	5.7592817128219	5.75849161196057	7.04021242523338	6.62416183663224	5.25000928472058	4.52057174044934	6.6604559573186	5.92669769262688
Down	ENSG00000091583	-2.04607	0.000315	APOH	17q24.2	protein_coding	4.51819322939077	4.5110031340338	6.15039008273436	6.11268584996424	4.48137897259966	4.08998619924106	4.71374073284488	4.97719352313591
Down	ENSG00000118702	-2.04963	0.0193	GHRH	20q11.23	protein_coding	3.95542587089669	3.97731721309217	5.27816674324656	4.38028821056819	3.64543860983619	2.91715883249628	5.05589985845437	5.65653236566809
Down	ENSG00000165899	-2.05582	0.0147	OTOGL	12q21.31	protein_coding	4.10080620136913	4.11412778134902	4.95747233798837	4.97000914500101	3.56788816274366	3.12731871645833	4.77670338782313	5.00491404151662
Down	ENSG00000171798	-2.07505	0.000394	KNDC1	10q26.3	protein_coding	8.13935654139815	8.14002689267571	8.88243664439447	8.86636654315797	7.38431275326387	5.89899699798036	8.8833389393575	8.96984788314059
Down	ENSG00000169418	-2.0899	4.15e-15	NPR1	1q21.3	protein_coding	8.08795843165395	8.0869815895268	8.95168027842601	8.86636654315797	7.29086693226434	6.11163231142935	8.36889420822947	8.23352202387444
Down	ENSG00000040731	-2.09662	0.0175	CDH10	5p14.1	protein_coding	4.02994650821554	4.04734360580775	5.01611937349872	5.15169874489327	3.85583250022839	2.67107758057807	4.64790434381846	4.48104544774854
Down	ENSG00000198835	-2.09909	1.83e-15	CXNO	1q42.13	protein_coding	7.01123428158098	7.01499877930587	8.5665085605769	8.45544481637632	6.78259237809772	5.95516534185414	7.80778657922929	7.55406559862878
Down	ENSG00000198835	-2.09909	1.83e-15	GJC2	1q42.13	protein_coding	7.01123428158098	7.01499877930587	8.5665085605769	8.45544481637632	6.78259237809772	5.95516534185414	7.80778657922929	7.55406559862878
Down	ENSG00000169562	-2.10668	0.0051	GJB1	Xq13.1	protein_coding	4.41073616605299	4.40829953439986	4.6956705677219	5.71077021814323	3.64543860983619	3.47341571401047	5.33226570569903	5.52868927233115
Down	ENSG00000169562	-2.10668	0.0051	CXNG	Xq13.1	protein_coding	4.41073616605299	4.40829953439986	4.6956705677219	5.71077021814323	3.64543860983619	3.47341571401047	5.33226570569903	5.52868927233115
Down	ENSG00000105329	-2.10685	4.85e-23	TGFB1	19q13.2	protein_coding	8.78896157695011	8.7901264626752	9.04265116048547	8.90485748177405	7.22923231237901	6.38133674072142	9.16801473577337	9.21354600068774
Down	ENSG00000132965	-2.15271	0.0271	ALOX5AP	13q12.3	protein_coding	3.70554647658391	3.7441961589454	4.6956705677219	4.86979465535228	3.39903624808003	2.91715883249628	4.17367368145328	4.35747234788329
Down	ENSG00000129159	-2.16501	1.01e-17	KCNC1	11p15.1	protein_coding	7.5873898578038	7.58501144311333	8.37813397849341	8.24153002417176	6.47795543835066	5.77964100203915	7.80778657922929	7.67977398330958
Down	ENSG00000184502	-2.16836	5.27e-07	GAST	17q21.2	protein_coding	6.49743861547061	6.49457004945243	6.04166722765494	6.06815724732349	4.48137897259966	3.47341571401047	8.20687643731845	8.06269821896393
Down	ENSG00000184502	-2.16836	5.27e-07	GAS	17q21.2	protein_coding	6.49743861547061	6.49457004945243	6.04166722765494	6.06815724732349	4.48137897259966	3.47341571401047	8.20687643731845	8.06269821896393
Down	ENSG00000185215	-2.19113	0.000217	TNFAIP2	14q32.32	protein_coding	5.26827146285325	5.26558169920731	6.36865104911813	5.92567904988095	4.75068950872386	3.12731871645833	5.85414999783305	5.69107059872286
Down	ENSG00000176438	-2.22773	0.000536	SYNE3	14q32.13	protein_coding	7.82043804755461	7.82320400814303	8.44369672897009	8.71573667891683	6.98261216282514	5.38904210123023	8.17801200725759	7.98479570219634
Down	ENSG00000137809	-2.23455	0.00552	ITGA11	15q23	protein_coding	4.61819834987454	4.60687877890554	5.57979520854776	4.38028821056819	3.4859310839926	3.31072084115233	5.15402300091846	5.13604897724492
Down	ENSG00000061918	-2.24523	0.000118	GUCY1B1	4q32.1	protein_coding	5.32856336257366	5.32317482966829	5.72750301802465	5.52557011094503	4.09575802957661	3.12731871645833	6.69346454042516	6.4446904191554
Down	ENSG00000154237	-2.24813	0.02	LRRK1	15q26.3	protein_coding	4.02994650821554	4.04734360580775	5.07247518423658	4.22669547843509	3.39903624808003	2.67107758057807	4.77670338782313	4.82998994823916
Down	ENSG00000182575	-2.2649	2.31e-14	NXPH3	17q21.33	protein_coding	7.04756149200023	7.0495340360465	7.80181782841744	7.62567042704019	5.88292953667447	4.96550927674021	8.04366377772905	7.96728900292368
Down	ENSG00000055957	-2.28969	0.000372	ITIH1	3p21.1	protein_coding	4.84152920705686	4.86133683448175	5.65553863895523	6.19782062742322	4.39420105949575	3.12731871645833	5.28972675530979	5.11075825703188
Down	ENSG00000006047	-2.32021	0.0121	YBX2	17p13.1	protein_coding	3.15934425540481	3.12104240386582	4.95747233798837	4.76209580500329	3.56788816274366	2.37421143795163	5.37358620430515	5.27913487026722
Down	ENSG00000147459	-2.32596	9.93e-07	DOCK5	8p21.2	protein_coding	5.59717709936699	5.60441377400385	6.27569619458098	6.39097270029489	4.43844840471548	3.98597727650861	6.32349627216104	6.76955887303074
Down	ENSG00000105523	-2.3276	0.017	FAM83E	19q13.33	protein_coding	8.09231224269633	8.09113196432076	8.50128591332863	8.15900998619847	6.79965500850568	4.52057174044934	8.6677354905347	8.64596064529473
Down	ENSG00000101955	-2.33794	3.15e-05	SRPX	Xp11.4	protein_coding	5.35779002766254	5.35113154837169	6.04166722765494	5.52557011094503	3.9196569762468	3.75234067272645	6.14409636875207	6.19082853357914
Down	ENSG00000196878	-2.34094	3.86e-20	LAMB3	1q32.2	protein_coding	7.47184271136141	7.47497156023983	8.61474710688847	8.41156434397737	6.57033076952033	5.68316153350514	8.20687643731845	8.12086027492711
Down	ENSG00000170482	-2.3676	0.000139	SLC23A1	5q31.2	protein_coding	4.56906213891153	4.55973724813332	6.12396781555948	5.82222263470519	4.09575802957661	3.75234067272645	4.64790434381846	5.36720402172308
Down	ENSG00000157445	-2.3979	0.00662	CACNA2D3	3p21.1	protein_coding	4.23286839610069	4.23908094616023	5.95438613360138	4.38028821056819	3.9196569762468	2.67107758057807	4.64790434381846	5.03211195260226
Down	ENSG00000142484	-2.45146	2.35e-17	TM4SF5	17p13.2	protein_coding	7.19249454972528	7.1954618412068	7.94453751768989	7.77166626717463	5.85054728108564	4.90975006811294	8.03724942703424	8.06927767862648
Down	ENSG00000139540	-2.46027	0.000214	SLC39A5	12q13.3	protein_coding	4.51819322939077	4.5110031340338	5.76218234640934	6.15588113290649	4.25268299869801	3.12731871645833	4.5064692280844	4.7666285121195
Down	ENSG00000118231	-2.46888	4.64e-07	CRYGD	2q33.3	protein_coding	5.96320709328183	5.97159035149202	6.2995024004704	6.52879876444053	4.64136363857519	3.31072084115233	6.53858887989449	6.41400361299914
Down	ENSG00000182718	-2.52077	1.46e-17	ANXA2	15q22.2	protein_coding	6.15855010005725	6.15722566700916	8.03948447352324	7.87867880238208	5.78351712900136	5.16920901513389	7.43097083681864	7.23512012113325
Down	ENSG00000152611	-2.55503	0.00975	CAPSL	5p13.2	protein_coding	4.10080620136913	4.11412778134902	4.76570782147494	4.76209580500329	3.30657031284324	2.37421143795163	5.15402300091846	4.39985039114367
Down	ENSG00000168907	-2.57717	8.95e-11	PLA2G4F	15q15.1	protein_coding	6.41641556495643	6.41733759541967	7.16208492833816	7.11483587931912	5.17353396990096	3.87388333736899	6.7728257483599	6.95861802593414
Down	ENSG00000181019	-2.59287	5.06e-11	NQO1	16q22.1	protein_coding	7.88710746757134	7.88666025071257	10.0477502293688	9.55197220165075	7.63303673010225	6.72613684593279	9.53877056382232	9.69406590249259
Down	ENSG00000174640	-2.5946	0.00628	SLCO2A1	3q22.2	protein_coding	4.41073616605299	4.40829953439986	4.76570782147494	4.51909104624527	3.30657031284324	2	5.41375611259102	5.56638631571593
Down	ENSG00000069399	-2.60653	0.00203	BCL3	19q13.32	protein_coding	4.10080620136913	4.11412778134902	5.2294273695861	5.06371225158634	3.4859310839926	2.67107758057807	5.33226570569903	4.70035597632698
Down	ENSG00000100626	-2.60774	9.69e-05	GALNT16	14q24.1	protein_coding	8.75640987999759	8.75655024768298	9.90568936047181	9.79335222916798	7.87762274906871	6.18393050907694	9.3601396674356	9.22390336809404
Down	ENSG00000170955	-2.60823	1.37e-09	CAVIN3	11p15.4	protein_coding	5.7147944810462	5.71612252949225	7.237965183574	6.79783514533388	5.03631260672898	3.87388333736899	6.50179148481397	6.4846164795221
Down	ENSG00000169962	-2.61641	6.16e-16	TAS1R3	1p36.33	protein_coding	6.51051086032462	6.50704951820852	8.17434904005563	8.35708292441777	6.19809232692272	4.85174886092494	7.5347949986782	7.38504678998007
Down	ENSG00000111186	-2.62279	2.42e-17	WNT5B	12p13.33	protein_coding	7.23249110222339	7.23350855612634	8.40581476563294	8.06015799999921	6.1456762811623	4.90975006811294	7.80022990655794	7.60022899789596
Down	ENSG00000110427	-2.62624	0.000132	KIAA1549L	11p13	protein_coding	4.66571602288455	4.65252852904151	5.17898366010929	6.02221038431058	3.30657031284324	3.75234067272645	5.33226570569903	5.67390483573029
Down	ENSG00000136546	-2.70327	1.08e-06	SCN7A	2q24.3	protein_coding	5.07062168417686	5.07757192591439	6.17633712916441	5.92567904988095	4.09575802957661	3.12731871645833	6.32349627216104	6.55193386226657
Down	ENSG00000135697	-2.72172	3.49e-05	BCO1	16q23.2	protein_coding	4.92200378226662	4.93707391277294	5.95438613360138	6.06815724732349	4.25268299869801	2.37421143795163	5.49088860594613	5.56638631571593
Down	ENSG00000176153	-2.77256	6.79e-40	GPX2	14q23.3	protein_coding	6.91620077082328	6.91552939185218	9.0069481682349	9.06071574611771	6.51974296987111	6.00922858922633	8.60839482972029	8.61031175148857
Down	ENSG00000186204	-2.7844	0.000244	CYP4F12	19p13.12	protein_coding	4.29462652197915	4.297720366306	5.9840704244393	5.45814804710197	3.71903221171299	3.12731871645833	4.2643413385731	3.50243630310865
Down	ENSG00000177202	-2.91365	0.00267	SPACA4	19q13.33	protein_coding	3.95542587089669	3.97731721309217	4.8963398471808	4.86979465535228	2.8628494745311	2.91715883249628	4.5064692280844	4.22231466124169
Down	ENSG00000069535	-2.93111	1.72e-72	MAOB	Xp11.3	protein_coding	8.33575009504747	8.33462061942652	9.62866768078312	9.5680513601457	6.79114891793784	6.6084746547644	9.98279423580901	9.933755987634
Down	ENSG00000141574	-2.97304	1.5e-10	SECTM1	17q25.3	protein_coding	5.38643634529533	5.37855680090545	6.99718780982406	6.74223507290095	4.5230688766828	3.61960850219433	5.79454712926196	5.8370102224349
Down	ENSG00000091137	-2.97737	0.000112	SLC26A4	7q22.3	protein_coding	3.79373679782323	3.8261606134933	5.9840704244393	5.06371225158634	2.98721322841549	3.61960850219433	5.56410572176664	5.00491404151662
Down	ENSG00000074211	-3.01804	2.7e-29	PPP2R2C	4p16.1	protein_coding	6.86622849491309	6.86794473595232	8.26781930488532	8.52299041534278	5.71322024360718	5.12091650559629	7.83762357212969	8.079090946985
Down	ENSG00000007038	-3.04419	1.56e-05	PRSS21	16p13.3	protein_coding	4.88232753819848	4.89970231219608	5.65553863895523	5.45814804710197	3.4859310839926	2.67107758057807	5.63378583300675	5.6211469618015
Down	ENSG00000203697	-3.08047	0.000198	CAPN8	1q41	protein_coding	4.71171839506192	4.69677802362388	5.17898366010929	5.31304492798985	3.30657031284324	2.37421143795163	4.95061278143458	5.13604897724492
Down	ENSG00000160932	-3.29374	0.000763	LY6E	8q24.3	protein_coding	3.70554647658391	3.7441961589454	4.8325018753593	5.15169874489327	2.98721322841549	2.37421143795163	4.64790434381846	5.18533800613235
Down	ENSG00000105664	-3.36393	8.53e-07	COMP	19p13.11	protein_coding	4.66571602288455	4.65252852904151	5.89311990910753	6.02221038431058	3.56788816274366	2.67107758057807	5.20069034482609	5.00491404151662
Down	ENSG00000265972	-3.93876	9.36e-39	TXNIP	1q21.1	protein_coding	5.35779002766254	5.35113154837169	8.26177287176741	8.37547294951077	4.91628821411002	3.98597727650861	8.58219640641775	8.60352839456705
Down	ENSG00000078053	-3.98074	0.00908	AMPH	7p14.1	protein_coding	4.10080620136913	4.11412778134902	4.18426220170774	4.05478096234604	2.21875060771664	2.37421143795163	4.64790434381846	5.05880659746579
Down	ENSG00000086967	-4.9764	0.000823	MYBPC2	19q13.33	protein_coding	4.02994650821554	4.04734360580775	5.2294273695861	4.38028821056819	2.40865827976808	2	3.74033984419593	4.48104544774854

## Sheet: KEGG Wiki SELECTED KD 
description	annotation_id	genes_found	input_size	term_genes	genes_universe	relative_enrichment	pval	pval_adj	"-log10 (adjp)"	genes
PI3K-Akt signaling pathway	hsa04151	21	647	234	61686	8.556295327547259	1.09e-13	7.65722e-12	11.1159	COMP,VTN,ITGA3,ITGA11,INSR,ERBB2,PPP2R2B,PPP2R2C,LAMB3,LAMB2,COL4A5,MYC,CDK6,G6PC2,COL6A2,COL9A3,IL3RA,CREB3L1,LAMA5,CDKN1A,SGK2
Focal adhesion	hsa04510	15	647	136	61686	10.515615055914175	1.87336e-11	8.77357e-10	9.05682	COMP,VTN,ITGA3,ITGA11,ERBB2,LAMB3,LAMB2,COL4A5,COL6A2,COL9A3,MYLK,LAMA5,JUN,PRKCG,SHC3
Circadian rhythm genes	WP3594	14	647	167	61686	7.992707012559117	3.3525900000000003e-09	2.01634e-07	6.69544
MAPK signaling pathway	hsa04010	14	647	197	61686	6.77554350810849	2.77388e-08	4.58505e-07	6.33866	INSR,ERBB2,CACNA2D3,CACNA1F,TGFB1,MYC,FOS,CD14,PLA2G4E,DUSP9,DUSP1,JUN,PRKCG,PLA2G4F
ECM-receptor interaction	hsa04512	13	647	49	61686	25.29470397123301	3.0662099999999998e-15	4.30803e-13	12.3657	COMP,VTN,ITGA3,ITGA11,SDC4,LAMB3,LAMB2,COL4A5,COL6A2,COL9A3,CD44,NPNT,LAMA5
TGF-beta signaling pathway	hsa04350	9	647	56	61686	15.322753367189224	7.1010499999999996e-09	1.33026e-07	6.87606	ID2,TGFB1,ID1,MYC,SMAD3,ID3,ID4,GREM1,SMAD9
β

## Sheet: DEG OE PC
Regulation	Ensembl ID	log2 Fold Change	Adj.Pval	Symbol	Chr	Type	WT_1	WT_2	GIPZ_1	GIPZ_2	KD_1	KD_2	OE_1	OE_2
Up	ENSG00000107742	7.77485	7.09e-57	SPOCK2	10q22.1	protein_coding	7.58120768146274	7.57911340367492	8.36126693398121	7.53041038565942	7.14495687675922	6.64308290920832	14.7280782033074	15.745449904875
Up	ENSG00000265972	3.37231	1.67e-39	TXNIP	1q21.1	protein_coding	5.35779002766254	5.35113154837169	8.26177287176741	8.37547294951077	4.91628821411002	3.98597727650861	8.58219640641775	8.60352839456705
Up	ENSG00000181019	1.74932	5.29e-05	NQO1	16q22.1	protein_coding	7.88710746757134	7.88666025071257	10.0477502293688	9.55197220165075	7.63303673010225	6.72613684593279	9.53877056382232	9.69406590249259
Up	ENSG00000100678	1.74051	0.0011	SLC8A3	14q24.2	protein_coding	4.84152920705686	4.86133683448175	5.07247518423658	5.71077021814323	4.20224771572194	3.75234067272645	6.28069407535036	6.57984959600968
Up	ENSG00000176153	1.72729	2.11e-17	GPX2	14q23.3	protein_coding	6.91620077082328	6.91552939185218	9.0069481682349	9.06071574611771	6.51974296987111	6.00922858922633	8.60839482972029	8.61031175148857
Up	ENSG00000184502	1.6828	2.47e-08	GAS	17q21.2	protein_coding	6.49743861547061	6.49457004945243	6.04166722765494	6.06815724732349	4.48137897259966	3.47341571401047	8.20687643731845	8.06269821896393
Up	ENSG00000184502	1.6828	2.47e-08	GAST	17q21.2	protein_coding	6.49743861547061	6.49457004945243	6.04166722765494	6.06815724732349	4.48137897259966	3.47341571401047	8.20687643731845	8.06269821896393
Up	ENSG00000069535	1.63454	8.37e-32	MAOB	Xp11.3	protein_coding	8.33575009504747	8.33462061942652	9.62866768078312	9.5680513601457	6.79114891793784	6.6084746547644	9.98279423580901	9.933755987634
Up	ENSG00000041353	1.58513	0.00196	RAB27B	18q21.2	protein_coding	5.10550143870505	5.11065800246609	5.8291360885214	5.92567904988095	5.00722959565602	3.98597727650861	6.34443040176413	6.76145591303858
Up	ENSG00000196787	1.52955	0.0138	H2AC11	6p22.1	protein_coding	4.75629913069573	4.73971061483425	5.07247518423658	6.02221038431058	4.88465430128728	5.95516534185414	6.32349627216104	5.92669769262688
Up	ENSG00000196787	1.52955	0.0138	HIST1H2AK	6p22.1	protein_coding	4.75629913069573	4.73971061483425	5.07247518423658	6.02221038431058	4.88465430128728	5.95516534185414	6.32349627216104	5.92669769262688
Up	ENSG00000146233	1.50483	0.00142	CYP39A1	6p12.3	protein_coding	5.03487771150714	5.04370922354093	5.92407821726753	5.65163960396572	5.12020119311247	5.01919338156174	6.34443040176413	6.49442770558151
Up	ENSG00000136546	1.48849	0.00357	SCN7A	2q24.3	protein_coding	5.07062168417686	5.07757192591439	6.17633712916441	5.92567904988095	4.09575802957661	3.12731871645833	6.32349627216104	6.55193386226657
Up	ENSG00000155792	1.3771	0.000233	DEPTOR	8q24.12	protein_coding	5.80243806444069	5.79965181671818	6.27569619458098	5.92567904988095	5.45775794663285	5.26119926898009	7.12707648604191	7.10027424190574
Up	ENSG00000164929	1.36317	0.00097	BAALC	8q22.3	protein_coding	6.20753500474093	6.20396620282991	7.13587793021033	6.85137172387078	5.71322024360718	4.18699835129754	7.44072427397518	7.59111373326013
Up	ENSG00000138449	1.35125	7.92e-12	SLC40A1	2q32.2	protein_coding	8.40738675363649	8.40632527476578	9.09119595751112	9.06071574611771	7.84922294542751	7.11931150380252	9.83161003436168	9.6628665329479
Up	ENSG00000061918	1.3323	0.0093	GUCY1B1	4q32.1	protein_coding	5.32856336257366	5.32317482966829	5.72750301802465	5.52557011094503	4.09575802957661	3.12731871645833	6.69346454042516	6.4446904191554
Up	ENSG00000176222	1.32298	0.00579	ZNF404	19q13.31	protein_coding	5.66889166515904	5.67247140544539	5.8291360885214	5.58998148785432	5.41410786842229	6.25277785209355	6.52030749851811	7.21745755620562
Up	ENSG00000087842	1.30545	4.85e-10	PIR	Xp22.2	protein_coding	7.18436043535309	7.18773059515727	8.60522756917897	8.4640629961682	6.57033076952033	6.83492225427249	8.45322336927168	8.48058016088653
Up	ENSG00000165312	1.2974	0.022	OTUD1	10p12.2	protein_coding	4.79954346938665	4.78140242697731	5.45815806382164	5.58998148785432	5.47909751934838	6.00922858922633	5.59936641774303	6.21476511032532
Up	ENSG00000106258	1.28782	0.00303	CYP3A5	7q22.1	protein_coding	5.57245756436313	5.58099524507147	6.06962567700352	6.35435583829855	5.78351712900136	5.8405529573343	6.40546967511831	7.06778645486063
Up	ENSG00000171564	1.2729	0.0149	FGB	4q31.3	protein_coding	4.99822560469477	5.0090325578676	6.76041637293883	6.79783514533388	5.54128531868127	4.36340456206414	6.16777980865624	6.16648810141154
Up	ENSG00000171564	1.2729	0.0149	HEL-S-78p	4q31.3	protein_coding	4.99822560469477	5.0090325578676	6.76041637293883	6.79783514533388	5.54128531868127	4.36340456206414	6.16777980865624	6.16648810141154
Up	ENSG00000232112	1.27237	0.000999	TMA7	3p21.31	protein_coding	6.86622849491309	6.86794473595232	7.63408206047508	7.19984753900074	7.083587618008	7.63985727420218	7.40130853964924	8.5644750177563
Up	ENSG00000180573	1.2526	0.000124	H2AC6	6p22.2	protein_coding	7.01123428158098	7.01499877930587	7.44424683870066	7.29951823879212	7.35575579254173	8.38578517390386	8.13059299915638	8.3352926122261
Up	ENSG00000180573	1.2526	0.000124	HIST1H2AC	6p22.2	protein_coding	7.01123428158098	7.01499877930587	7.44424683870066	7.29951823879212	7.35575579254173	8.38578517390386	8.13059299915638	8.3352926122261
Up	ENSG00000084110	1.23282	0.0174	HAL	12q23.1	protein_coding	5.26827146285325	5.26558169920731	6.01315623705227	6.19782062742322	5.25000928472058	4.18699835129754	6.4640309146469	6.3613623057757
Up	ENSG00000172216	1.23008	0.0195	CEBPB	20q13.13	protein_coding	5.07062168417686	5.07757192591439	5.27816674324656	5.45814804710197	5.89885211562746	5.26119926898009	6.28069407535036	6.1291897043283
Up	ENSG00000182718	1.21921	0.000108	ANXA2	15q22.2	protein_coding	6.15855010005725	6.15722566700916	8.03948447352324	7.87867880238208	5.78351712900136	5.16920901513389	7.43097083681864	7.23512012113325
Up	ENSG00000256162	1.209	0.00857	SMLR1	6q23.1	protein_coding	5.35779002766254	5.35113154837169	6.01315623705227	5.92567904988095	4.91628821411002	4.96550927674021	6.57447101643494	6.39317701246034
Up	ENSG00000124939	1.20587	4.77e-06	SCGB2A1	11q12.3	protein_coding	6.7932252435135	6.79857399091531	7.51712413430379	7.54673029586816	6.73015921880953	6.33974378166727	7.90962312564049	8.02596484720913
Up	ENSG00000144681	1.19024	0.017	STAC	3p22.3	protein_coding	5.35779002766254	5.35113154837169	5.95438613360138	5.58998148785432	4.88465430128728	4.36340456206414	6.60948232192725	6.31782102661156
Up	ENSG00000108576	1.18169	0.00229	SLC6A4	17q11.2	protein_coding	6.0552892503464	6.05894067378193	6.27569619458098	6.31678535197378	5.34605193202971	4.7913177794449	7.36078561144446	7.01423458812916
Up	ENSG00000124762	1.17282	0.00624	CDKN1A	6p21.2	protein_coding	5.57245756436313	5.58099524507147	6.27569619458098	6.49555689754561	5.27462597903711	4.96550927674021	6.52030749851811	6.80940475520893
Up	ENSG00000198901	1.16867	0.00672	PRC1	15q26.1	protein_coding	5.92466303137747	5.91652331801397	6.34596777170414	6.65459837511462	5.97593107478266	6.97734787355389	6.96079710102125	7.10027424190574
Up	ENSG00000138623	1.15914	0.0376	SEMA7A	15q24.1	protein_coding	5.10550143870505	5.11065800246609	5.27816674324656	5.58998148785432	5.03631260672898	4.44412731754765	6.34443040176413	5.99740037273286
Up	ENSG00000171843	1.1589	2.52e-05	MLLT3	9p21.3	protein_coding	6.5741522850704	6.57974095692005	7.6891874497782	7.83947338089851	6.79114891793784	7.16765687805918	7.61451379871029	7.77542167359595
Up	ENSG00000136014	1.14671	0.00436	USP44	12q22	protein_coding	5.80243806444069	5.79965181671818	6.12396781555948	6.39097270029489	5.52085245762152	5.26119926898009	6.7728257483599	6.98669429596756
Up	ENSG00000074211	1.12971	2.45e-05	PPP2R2C	4p16.1	protein_coding	6.86622849491309	6.86794473595232	8.26781930488532	8.52299041534278	5.71322024360718	5.12091650559629	7.83762357212969	8.079090946985
Up	ENSG00000133863	1.12757	0.00133	TEX15	8p12	protein_coding	6.44393195021249	6.44354383322286	6.39098319444427	6.74223507290095	5.32263400509902	5.71604348255621	7.29778367591251	7.7221412150541
Up	ENSG00000111052	1.12063	0.0386	LIN7A	12q21.31	protein_coding	5.03487771150714	5.04370922354093	6.15039008273436	6.27821023902249	5.54128531868127	4.72824429576711	5.88305276098009	6.20284646455846
Up	ENSG00000162600	1.11215	0.00374	OMA1	1p32.1	protein_coding	5.98209971441008	5.98948864512644	5.95438613360138	5.92567904988095	5.89885211562746	6.3606901468497	6.98765941949569	7.10027424190574
Up	ENSG00000137875	1.10885	0.0406	BCL2L10	15q21.2	protein_coding	5.10550143870505	5.11065800246609	5.72750301802465	5.65163960396572	3.98077709098402	4.18699835129754	6.04527200991017	6.19082853357914
Up	ENSG00000164056	1.10167	0.0442	SPRY1	4q28.1	protein_coding	5.10550143870505	5.11065800246609	4.8325018753593	5.45814804710197	5.27462597903711	5.16920901513389	6.04527200991017	6.17870964934257
Up	ENSG00000165512	1.07632	1.57e-05	ZNF22	10q11.21	protein_coding	7.16795331632211	7.17214268909228	8.21246686919025	7.87867880238208	7.46138995345183	7.69862178772501	8.03080643015384	8.38096443241825
Up	ENSG00000100557	1.07248	1.46e-06	CCDC198	14q22.3	protein_coding	7.98401327348888	7.9836128909945	8.18077236186455	8.1905107028409	7.46138995345183	6.78930054367915	9.06457698435958	9.02504135401565
Up	ENSG00000143162	1.06883	3.45e-11	CREG1	1q24.2	protein_coding	8.80496607976263	8.80536349162459	9.56380065978272	9.56404833983781	8.54444051500386	8.41110720167386	9.6710182678566	10.0296487539908
Up	ENSG00000163347	1.06564	0.00238	CLDN1	3q28	protein_coding	6.43023935876489	6.43050021732074	6.82745024589059	6.59306931432635	6.46731665733499	5.77964100203915	7.39128401554543	7.52084919518715
Up	ENSG00000157617	1.05997	0.0463	C2CD2	21q22.3	protein_coding	5.38643634529533	5.37855680090545	5.61816394567126	5.92567904988095	5.96084121444704	5.07095130862024	6.57447101643494	6.15416213550762
Up	ENSG00000169432	1.05926	0.0003	SCN9A	2q24.3	protein_coding	7.06538773642938	7.06649651723881	7.77659568741909	8.04874438187526	6.89005440100775	6.11163231142935	7.99153223945567	8.19793808815755
Up	ENSG00000146757	1.05827	0.00824	HEL-203	7q11.21	protein_coding	7.06538773642938	7.06649651723881	6.61621245737784	7.56286765671645	6.67574832991446	7.40797563086444	7.673608382304	8.41752032955795
Up	ENSG00000146757	1.05827	0.00824	ZNF92	7q11.21	protein_coding	7.06538773642938	7.06649651723881	6.61621245737784	7.56286765671645	6.67574832991446	7.40797563086444	7.673608382304	8.41752032955795
Up	ENSG00000166959	1.0563	4.44e-05	MS4A8	11q12.2	protein_coding	7.84644600531111	7.84794165704071	8.26177287176741	7.86572834785387	6.83318655263076	6.00922858922633	8.98015005334264	8.80026259530243
Up	ENSG00000204370	1.0504	8.25e-05	SDHD	11q23.1	protein_coding	8.26808740121064	8.27018889759456	8.42758324578036	8.71573667891683	8.30256154145005	8.91806438663559	8.91866476138756	9.60630675244874
Up	ENSG00000140450	1.04805	1.74e-12	ARRDC4	15q26.2	protein_coding	8.81816886375068	8.81793922878255	9.24622955745516	9.46018317034249	8.61119719088272	8.64252431002473	9.76717783062154	9.94005186812646
Up	ENSG00000088035	1.04176	0.000149	ALG6	1p31.3	protein_coding	7.21662529288308	7.21841005944937	7.59613992697917	7.56286765671645	7.3955791218066	7.86911622164524	7.97148679637821	8.44813321165684
Up	ENSG00000147459	1.03754	0.0278	DOCK5	8p21.2	protein_coding	5.59717709936699	5.60441377400385	6.27569619458098	6.39097270029489	4.43844840471548	3.98597727650861	6.32349627216104	6.76955887303074
Up	ENSG00000152932	1.02389	1.15e-09	RAB3C	5q11.2	protein_coding	8.3862667593172	8.38619929075475	8.76337651910265	8.80663333674654	8.40923993793923	8.43104961018081	9.25350456558797	9.52487851922677
Up	ENSG00000052802	1.02014	0.014	MSMO1	4q32.3	protein_coding	11.9094982180206	11.9098742784039	11.8791221348392	11.8555064416637	12.0399768179998	12.5396101235197	12.5037469104791	13.2566830811719
Up	ENSG00000181381	1.0167	0.000145	DDX60L	4q32.3	protein_coding	7.10039273529195	7.0998346458217	7.18782434935679	7.65607548828205	6.56035412308126	6.46108940872414	8.01130297483131	8.16759930915776
Up	ENSG00000162669	1.01436	0.0183	HFM1	1p22.2	protein_coding	5.7592817128219	5.75849161196057	6.06962567700352	6.23857529285875	6.09128382108424	5.61506011812679	6.55664150106586	6.84817964509425
Up	ENSG00000140993	1.01312	0.0297	TIGD7	16p13.3	protein_coding	5.57245756436313	5.58099524507147	5.41522139089594	5.97475193557651	6.29753552242253	6.97734787355389	6.57447101643494	6.4846164795221
Up	ENSG00000198734	1.01145	5.16e-14	F5	1q24.2	protein_coding	9.85083147621594	9.85122619700282	9.91149418005163	10.1384136043163	9.14274654348799	8.92511264931759	10.9443873629321	10.7729946642572
Up	ENSG00000184564	1.00562	0.000254	SLITRK6	13q31.1	protein_coding	7.21662529288308	7.21841005944937	7.10918605235063	7.17905962363107	6.64775348607733	7.2028815676677	8.08778302667632	8.30216040075285
Up	ENSG00000181544	1.0051	0.0371	FANCB	Xp22.2	protein_coding	5.73720956728365	5.73746260209225	4.95747233798837	5.58998148785432	5.34605193202971	5.98245019505419	6.78818725384502	6.58903608150649
Up	ENSG00000081923	1.00266	0.0473	ATP8B1	18q21.31	protein_coding	5.6920256289767	5.6944620532891	4.8325018753593	5.38741998852872	3.71903221171299	3.87388333736899	6.50179148481397	6.75330718523824
Up	ENSG00000142856	0.988181	5.13e-05	ITGB3BP	1p31.3	protein_coding	8.25649520514424	8.25547137943071	8.41674006274047	8.62642413109542	8.10396533778685	8.41611870682488	8.839773490722	9.53084972071898
Up	ENSG00000169962	0.981393	0.00852	TAS1R3	1p36.33	protein_coding	6.51051086032462	6.50704951820852	8.17434904005563	8.35708292441777	6.19809232692272	4.85174886092494	7.5347949986782	7.38504678998007
Up	ENSG00000173915	0.979071	0.0308	ATP5MD	10q24.33	protein_coding	9.42843625815186	9.4292820597942	9.71528688511941	9.81709235375276	9.4914667745307	10.41970294876	10.2404173689716	10.5494720729295
Up	ENSG00000173915	0.979071	0.0308	ATP5MK	10q24.33	protein_coding	9.42843625815186	9.4292820597942	9.71528688511941	9.81709235375276	9.4914667745307	10.41970294876	10.2404173689716	10.5494720729295
Up	ENSG00000170837	0.978846	0.0356	GPR27	3p13	protein_coding	5.80243806444069	5.79965181671818	6.70801439803278	6.74223507290095	5.34605193202971	4.52057174044934	6.38540883463846	6.97972628635948
Up	ENSG00000182575	0.977377	0.00106	NXPH3	17q21.33	protein_coding	7.04756149200023	7.0495340360465	7.80181782841744	7.62567042704019	5.88292953667447	4.96550927674021	8.04366377772905	7.96728900292368
Up	ENSG00000254685	0.967671	0.00921	FPGT	1p31.1	protein_coding	6.56164661276237	6.56787722711971	6.76041637293883	7.07037462002122	6.5094090106238	6.99084663493055	7.10270958562843	7.79142751168185
Up	ENSG00000139344	0.966359	0.0319	AMDHD1	12q23.1	protein_coding	6.10784333955088	6.10891997860411	7.09565261088614	7.00100298611344	6.02027616134615	4.7913177794449	6.81842810689672	7.20556122487795
Up	ENSG00000164414	0.9662	4.62e-05	SLC35A1	6q15	protein_coding	7.18436043535309	7.18773059515727	7.661897840816	7.48031285304949	7.3955791218066	7.37746857258787	8.20114956644515	8.06927767862648
Up	ENSG00000170743	0.957129	0.000735	SYT9	11p15.4	protein_coding	6.40245803008055	6.40405377595983	7.55717292070406	7.70051434504531	7.41231540676455	7.45742953535057	7.39128401554543	7.26980947955253
Up	ENSG00000185745	0.953296	0.00382	IFIT1	10q23.31	protein_coding	6.44393195021249	6.44354383322286	6.82745024589059	6.49555689754561	6.76532553177156	6.90789191691776	7.1862518117862	7.50637609467197
Up	ENSG00000105784	0.948286	0.0113	RUNDC3B	7q21.12	protein_coding	6.01915855601207	6.02463255083465	6.57779108721261	6.59306931432635	5.80056889032362	5.87007090578616	7.02703775303984	6.83279451872457
Up	ENSG00000065833	0.948007	0.000212	ME1	6q14.2	protein_coding	7.7170972489749	7.71978009201026	8.40032093380543	8.77234744835614	7.37295770987631	7.96113937574406	8.48184758742372	8.79630211473468
Up	ENSG00000166407	0.942743	0.0135	LMO1	11p15.4	protein_coding	6.85602291706771	6.85823652441031	6.70801439803278	6.82485175464938	6.19809232692272	4.96550927674021	7.82278220825558	7.73046737923824
Up	ENSG00000137831	0.939387	0.0319	UACA	15q23	protein_coding	5.59717709936699	5.60441377400385	6.15039008273436	6.19782062742322	5.74879680548174	6.03551898394117	6.44477341964168	6.513852230937
Up	ENSG00000265763	0.936113	6.55e-05	ZNF488	10q11.22	protein_coding	7.7832207812794	7.78271973442493	8.26177287176741	8.37547294951077	7.60419223192019	6.97734787355389	8.68835065082921	8.72308885691002
Up	ENSG00000115252	0.935662	0.00238	PDE1A	2q32.1	protein_coding	6.87636238564783	6.8775880552393	7.6891874497782	7.41068956504621	6.75661398850936	6.13613649038675	7.88839801834927	7.69261530151464
Up	ENSG00000152954	0.929577	0.000165	NRSN1	6p22.3	protein_coding	7.31676495396359	7.31383875250528	7.32172513024477	7.71502823041697	7.26652814087193	7.09451739540162	8.26292851342167	8.19493275980905
Up	ENSG00000145348	0.925091	3.58e-06	TBCK	4q24	protein_coding	8.18491511041179	8.18343655719202	8.37253351271283	8.60320452084649	8.38965330522077	8.81559275588647	9.08648777592993	9.11205161440577
Up	ENSG00000203965	0.923406	0.000245	EFCAB7	1p31.3	protein_coding	7.14298738486158	7.14045232376017	7.51712413430379	7.71502823041697	7.26652814087193	7.51461992986278	7.94431878779781	8.13033000352203
Up	ENSG00000073150	0.916299	0.0173	PANX2	22q13.33	protein_coding	5.98209971441008	5.98948864512644	6.74315967116626	6.68440603845589	5.62024024876134	5.64951262350352	6.72573475576591	6.96568848362636
Up	ENSG00000079257	0.908834	4.54e-05	LXN	3q25.32	protein_coding	7.54989306990212	7.54925600561782	7.86699754116027	7.95403126371465	7.2603787405173	7.50524425190308	8.36377675935703	8.51231338427223
Up	ENSG00000106927	0.907975	0.0104	AMBP	9q32	protein_coding	6.2392913368369	6.23430593080966	6.81098151179931	6.92812638974368	6.69411424960839	7.11931150380252	6.93342511372207	7.24677616445949
Up	ENSG00000106526	0.90759	0.0278	ACTR3C	7q36.1	protein_coding	5.73720956728365	5.73746260209225	6.51816957862764	6.62416183663224	5.78351712900136	5.68316153350514	6.6604559573186	6.53301869413155
Up	ENSG00000143353	0.90666	0.00888	LYPLAL1	1q41	protein_coding	7.57499889946834	7.5731911528009	7.661897840816	7.53041038565942	7.24177168903436	8.31242359673816	8.23517467752969	8.65692266157727
Up	ENSG00000103494	0.905027	0.000108	RPGRIP1L	16q12.2	protein_coding	7.53077276392967	7.53104039293573	7.76808935722464	8.13762078575552	7.73412392498775	8.04117001215092	8.48656355829884	8.35965179733369
Up	ENSG00000221963	0.896131	0.00193	APOL6	22q12.3	protein_coding	6.83539259222087	6.8386218894808	7.237965183574	7.29951823879212	6.54019143974783	6.20724658978539	7.71438428095508	7.70534332779003
Up	ENSG00000066279	0.88819	0.0305	ASPM	1q31.3	protein_coding	9.48912894129354	9.48869324525452	9.32373184632034	9.69428101079205	9.23814120526187	9.86338409315167	10.1043673906443	10.5980572027256
Up	ENSG00000170745	0.881266	0.0253	KCNS3	2p24.2	protein_coding	5.94406377980663	5.95346721657526	7.08199101358079	7.13656301615269	5.83407944517361	5.30508439640666	6.69346454042516	6.86340243175527
Up	ENSG00000024526	0.879607	6.88e-06	DEPDC1	1p31.3	protein_coding	8.82603292468411	8.82543238728192	8.85859666803493	9.02621387841966	8.67961685162787	9.17320100722952	9.56353200959145	9.81741814210894
Up	ENSG00000142484	0.878155	0.00295	TM4SF5	17p13.2	protein_coding	7.19249454972528	7.1954618412068	7.94453751768989	7.77166626717463	5.85054728108564	4.90975006811294	8.03724942703424	8.06927767862648
Up	ENSG00000125703	0.877047	0.00998	ATG4C	1p31.3	protein_coding	7.20862647420461	7.21080113981004	6.98255633579365	7.44592116369682	7.37295770987631	8.23513075769898	7.91662933149422	8.19793808815755
Up	ENSG00000185736	0.872369	4.19e-05	ADARB2	10p15.3	protein_coding	7.80990214957916	7.80815522172996	7.74226523486712	7.5788265069488	7.28482062022073	7.2028815676677	8.74848548819881	8.59443401819403
Up	ENSG00000156475	0.864853	0.0172	PPP2R2B	5q32	protein_coding	6.7932252435135	6.79857399091531	6.90708674583338	7.53041038565942	6.42395920611497	5.68316153350514	7.72240296527657	7.55406559862878
Up	ENSG00000089127	0.862909	0.00263	OAS1	12q24.13	protein_coding	7.2942650402681	7.29237034102404	7.38984136212436	7.09277651987095	6.73015921880953	6.59085413858864	7.87407245608352	8.34616972476324
Up	ENSG00000151632	0.862867	0.00377	AKR1C2	10p15.1	protein_coding	6.56164661276237	6.56787722711971	7.63408206047508	7.67104104984556	6.77398478698803	7.0565084924843	7.49789945987408	7.30925355663914
Up	ENSG00000051341	0.856249	5.95e-06	POLQ	3q13.33	protein_coding	8.73429341498629	8.73549271339111	9.48813111763491	9.3621550163816	8.17760395507418	7.6226181887963	9.53194302608453	9.63319952844774
Up	ENSG00000198157	0.855913	0.00607	HMGN5	Xq21.1	protein_coding	6.76077069478136	6.75738258085089	6.89150724109829	6.56129190798478	6.17212233864766	6.18393050907694	7.54387331329824	7.6316863854162
Up	ENSG00000153822	0.854881	0.00101	KCNJ16	17q24.3	protein_coding	7.82567728272885	7.82818558810958	8.16789699169639	8.35708292441777	6.76532553177156	5.89899699798036	8.68013990201764	8.66128425200336
Up	ENSG00000139112	0.852056	0.0378	GABARAPL1	12p13.2	protein_coding	5.88506086530917	5.8786084579812	6.85983423802932	6.82485175464938	6.34479947097659	6.89359025745764	6.48303473761621	6.84817964509425
Up	ENSG00000175105	0.849678	9.75e-05	ZNF654	3p11.1	protein_coding	7.75603665196031	7.75682774543098	7.7509247384177	7.94174267001008	7.79068905606453	8.10462974555971	8.55551342357541	8.62824630580032
Up	ENSG00000197044	0.84906	2.21e-05	ZNF441	19p13.2	protein_coding	8.50205380639727	8.50294752020888	8.8625974553778	9.13814937986922	8.07972406544763	8.55889877385412	9.30513998991883	9.38024243133266
Up	ENSG00000109805	0.844518	1.46e-06	NCAPG	4p15.31	protein_coding	9.81308165378465	9.81278862975405	9.87234677355673	10.1571362075553	9.59771541558833	10.1028737803741	10.5918015549404	10.7128103378474
Up	ENSG00000205413	0.8389	1.5e-06	SAMD9	7q21.2	protein_coding	8.58162898566276	8.58175220009614	8.546752275599	8.5716520250438	8.38117694105162	8.47973194698138	9.26727302131243	9.53679630971128
Up	ENSG00000168078	0.836803	6.88e-06	HEL164	8p21.1	protein_coding	9.33416285478327	9.33443470517079	9.65428095570742	9.86017078477171	9.29640218494604	9.80917456897123	10.0400569343652	10.2791894911031
Up	ENSG00000168078	0.836803	6.88e-06	PBK	8p21.1	protein_coding	9.33416285478327	9.33443470517079	9.65428095570742	9.86017078477171	9.29640218494604	9.80917456897123	10.0400569343652	10.2791894911031
Up	ENSG00000181061	0.835774	0.000124	HIGD1A	3p22.1	protein_coding	9.21344722045368	9.21400440489571	9.60975001363833	9.71609077275067	9.13436468176028	9.72686668109257	9.78068058173844	10.2613433670411
Up	ENSG00000178075	0.834119	0.00549	GRAMD1C	3q13.31	protein_coding	7.00200773209582	7.00623422836631	6.89150724109829	7.44592116369682	6.48851634037857	6.3606901468497	7.80022990655794	7.83454937983308
Up	ENSG00000156162	0.83131	4.87e-05	DPY19L4	8q22.1	protein_coding	8.34307596504544	8.34508493073132	8.40581476563294	8.40262578743457	7.97095616131467	7.81702149886332	8.9360085093968	9.35353859161859
Up	ENSG00000197442	0.827949	0.0358	MAP3K5	6q23.3	protein_coding	6.09053715505934	6.09245184500104	6.09705259500375	6.59306931432635	6.1456762811623	6.08670472703248	6.91954187785664	6.84817964509425
Up	ENSG00000109674	0.824884	0.00194	NEIL3	4q34.3	protein_coding	7.6886255244177	7.6872497082836	7.84289891545344	8.01395153492662	7.42885976333307	8.06050273553963	8.36889420822947	8.61256580127829
Up	ENSG00000121297	0.823034	0.0403	TSHZ3	19q12	protein_coding	6.56164661276237	6.56787722711971	6.55818975299653	6.82485175464938	5.32263400509902	4.18699835129754	7.4211510118181	7.30368428566217
Up	ENSG00000173193	0.821789	0.0187	PARP14	3q21.1	protein_coding	6.64699192308685	6.64894479783527	6.43463642813992	6.23857529285875	6.36786319498641	6.90789191691776	7.36078561144446	7.51604094298601
Up	ENSG00000180787	0.821105	0.00986	ZFP3	17p13.2	protein_coding	6.71633006799058	6.71498043228432	7.14904093572646	7.74362517146272	7.0625370444051	7.31444816963755	7.58842726522871	7.44192524891619
Up	ENSG00000112796	0.819045	3.43e-05	ENPP5	6p21.1	protein_coding	7.91195095390196	7.91034209643361	7.95955766816775	7.99028122508266	7.90940952851658	8.05408723659288	8.74848548819881	8.6935825308763
Up	ENSG00000104537	0.815686	0.00528	ANXA13	8q24.13	protein_coding	6.65878218295622	6.66016278143032	7.96700950600298	8.03723974645245	6.35637742117805	6.03551898394117	7.48852623406207	7.41634904293087
Up	ENSG00000149260	0.813752	0.0103	CAPN5	11q13.5	protein_coding	6.87636238564783	6.8775880552393	7.32172513024477	7.09277651987095	6.21090409177402	5.64951262350352	7.68185628165167	7.65811447446171
Up	ENSG00000101928	0.812888	0.0211	MOSPD1	Xq26.3	protein_coding	6.35975645814872	6.3634522862472	6.39098319444427	6.27821023902249	6.34479947097659	6.3606901468497	7.07792405117478	7.19957606981557
Up	ENSG00000165490	0.809956	0.0123	DDIAS	11q14.1	protein_coding	7.05650214714449	7.05804020603719	7.44424683870066	7.48031285304949	6.81651819713173	7.56060558250836	7.70632077853554	7.96728900292368
Up	ENSG00000075089	0.809729	0.000476	ACTR6	12q23.1	protein_coding	7.92176978662548	7.92436682802312	7.810128162524	7.94174267001008	7.80765675529948	8.29620589133127	8.64260204579737	8.79233073193613
Up	ENSG00000166669	0.806286	0.00334	ATF7IP2	16p13.2	protein_coding	7.16795331632211	7.17214268909228	7.22559239953466	7.41068956504621	7.3899569352456	7.73115716989482	7.80778657922929	8.08234725889699
Up	ENSG00000067167	0.805309	0.000163	TRAM1	8q13.3	protein_coding	9.87377509719313	9.87428832585913	9.57846970001455	9.83048478050495	9.50972720123223	10.0213598761059	10.3685730825319	10.9249198707851
Up	ENSG00000173930	0.803357	1.38e-06	SLCO4C1	5q21.1	protein_coding	9.21943050338253	9.21970221346266	9.40003740171211	9.32478973322302	9.25215399210765	9.60707686280092	9.89860483954847	10.1235198797089
Up	ENSG00000155849	0.800425	0.00971	ELMO1	7p14.1	protein_coding	6.86622849491309	6.86794473595232	6.70801439803278	6.59306931432635	6.59985332193034	6.27501572013357	7.68185628165167	7.61379481072823
Up	ENSG00000136122	0.795938	0.0348	BORA	13q21.33	protein_coding	6.83539259222087	6.8386218894808	6.49773533477683	7.56286765671645	6.81651819713173	7.11931150380252	7.65696976138683	7.5680703761066
Up	ENSG00000139508	0.79571	0.00277	LOC283537	13q12.3	protein_coding	7.37510368368998	7.37639126318745	7.18782434935679	7.15796778888812	7.04833072863008	7.49580724521727	8.13059299915638	8.1798114870179
Up	ENSG00000139508	0.79571	0.00277	SLC46A3	13q12.3	protein_coding	7.37510368368998	7.37639126318745	7.18782434935679	7.15796778888812	7.04833072863008	7.49580724521727	8.13059299915638	8.1798114870179
Up	ENSG00000176532	0.793849	0.0343	LOC222171	7p14.3	protein_coding	6.58655048574173	6.59150792276153	6.74315967116626	6.65459837511462	5.96084121444704	5.16920901513389	7.39128401554543	7.32583352475591
Up	ENSG00000176532	0.793849	0.0343	PRR15	7p14.3	protein_coding	6.58655048574173	6.59150792276153	6.74315967116626	6.65459837511462	5.96084121444704	5.16920901513389	7.39128401554543	7.32583352475591
Up	ENSG00000169684	0.792998	0.00103	CHRNA5	15q25.1	protein_coding	7.72272478251215	7.72513121769812	7.46544726598482	7.3745760036231	7.73412392498775	7.99502660055531	8.30625315708078	8.66563269609845
Up	ENSG00000161048	0.792591	5.02e-12	NAPEPLD	7q22.1	protein_coding	9.91491354908437	9.91465914439449	9.95711060506454	10.0030357642772	10.0260719092111	9.93670783043963	10.6962590513931	10.7128103378474
Up	ENSG00000134255	0.792403	4.97e-06	CEPT1	1p13.3	protein_coding	8.52155595691042	8.52151901671708	8.32112625084232	8.44677484490682	8.65872830677091	8.70937085143799	9.18842023967541	9.40775946239219
Up	ENSG00000164120	0.792242	2e-06	HPGD	4q34.1	protein_coding	9.48416760690861	9.4839662250945	9.699716554536	9.81372473136576	9.17252432207607	9.41016086887605	10.0639190028905	10.4470993647684
Up	ENSG00000153814	0.784613	0.0189	JAZF1	7p15.1	protein_coding	7.02951222413475	7.03236974339932	7.36749139717762	7.13656301615269	6.97512182048797	7.47674599912955	7.46959508582079	8.0427778660135
Up	ENSG00000066557	0.782743	0.000786	LRRC40	1p31.1	protein_coding	8.01644891622719	8.01889848158615	8.00370204683857	8.35708292441777	7.92892639319232	8.21226455514598	8.59098218109843	8.95393653927581
Up	ENSG00000102265	0.78091	0.00365	TIMP1	Xp11.3	protein_coding	7.36073866919351	7.36272320615907	7.56701378697908	7.35617446836153	5.85054728108564	5.46838141924742	8.14259466723221	8.11451241277681
Up	ENSG00000092140	0.780715	0.000799	G2E3	14q12	protein_coding	8.30981257145038	8.30990461625253	8.44369672897009	8.40262578743457	8.23830983910039	8.80798713498784	8.91166845727687	9.22684900961388
Up	ENSG00000154153	0.779926	0.0479	RETREG1	5p15.1	protein_coding	6.34523703891355	6.34966050388283	7.17501204087882	6.90299250875279	5.47909751934838	6.08670472703248	6.87707210638939	7.26980947955253
Up	ENSG00000203778	0.779413	0.00998	FAM229B	6q21	protein_coding	6.81446297173502	6.8187368973791	7.47593178497487	7.51390374871309	7.01219059386609	6.84981443265446	7.35047450034451	7.74697692227759
Up	ENSG00000128513	0.775916	0.000298	POT1	7q31.33	protein_coding	9.6109591852182	9.61079776696373	9.48034121090984	9.73757573242331	9.39512542459124	10.0997624334697	10.2749029816066	10.4820369936853
Up	ENSG00000127337	0.773938	0.00429	YEATS4	12q15	protein_coding	8.6861390620356	8.68695849806988	8.48580637104151	8.92995917400812	8.50857034694012	9.3140974436645	9.29710889205076	9.59152777598251
Up	ENSG00000106415	0.76296	0.00216	GLCCI1	7p21.3	protein_coding	7.51788364558611	7.51876760979451	7.21311258595092	7.28012736938949	7.70724962754503	8.04764308118062	8.16630257051252	8.35427407773225
Up	ENSG00000165023	0.761803	0.0201	DIRAS2	9q22.2	protein_coding	6.88642558935564	6.88716734402825	7.10918605235063	6.46153098691061	6.36786319498641	6.38133674072142	7.673608382304	7.58653441248243
Up	ENSG00000109929	0.756842	2e-06	SC5D	11q23.3	protein_coding	11.6216946557158	11.621842348636	11.5072263985494	11.5852321395417	11.8490649738002	12.3152251821869	12.2053549106646	12.530131301688
Up	ENSG00000109929	0.756842	2e-06	SC5DL	11q23.3	protein_coding	11.6216946557158	11.621842348636	11.5072263985494	11.5852321395417	11.8490649738002	12.3152251821869	12.2053549106646	12.530131301688
Up	ENSG00000128590	0.753506	1.65e-05	DNAJB9	7q31.1	protein_coding	10.0203475601233	10.0207288480194	9.79490666505029	9.83048478050495	9.54430412411594	9.99313194352259	10.5885150254688	10.929447331768
Up	ENSG00000075651	0.747684	0.000172	PLD1	3q26.31	protein_coding	8.11388636597666	8.11578655817063	8.4961444982081	8.40262578743457	7.24800074240084	7.35676614695878	8.74848548819881	8.94323064128043
Up	ENSG00000184307	0.746004	2.78e-06	ZDHHC23	3q13.31	protein_coding	9.33048186964161	9.33092921404446	9.30327201463187	9.65341944978525	9.23814120526187	9.03669673647686	10.1043673906443	10.0430806252867
Up	ENSG00000196247	0.745759	0.033	ZNF107	7q11.21	protein_coding	7.84644600531111	7.84794165704071	7.55717292070406	7.79917271438724	7.2968880100297	8.30703792594099	8.29554335841928	8.81207921811882
Up	ENSG00000196247	0.745759	0.033	ZNF588	7q11.21	protein_coding	7.84644600531111	7.84794165704071	7.55717292070406	7.79917271438724	7.2968880100297	8.30703792594099	8.29554335841928	8.81207921811882
Up	ENSG00000168297	0.742317	9.7e-06	PXK	3p14.3	protein_coding	8.41783192813011	8.41958829130366	8.91362258283521	8.90485748177405	8.41755348449966	8.33905444060339	9.11722269120619	9.18656623021009
Up	ENSG00000078114	0.741856	7.01e-06	NEBL	10p12.31	protein_coding	9.00295171673749	9.0033332454221	9.04968694348976	9.14352451664067	8.52405260899852	8.54524010180526	9.58127709211527	9.8739435745887
Up	ENSG00000118922	0.738634	2.25e-05	KLF12	13q22.1	protein_coding	8.69761494989456	8.6978858601917	8.92896634339643	9.27177927134624	8.67037037207277	8.6929473394414	9.35499101487871	9.49708812032468
Up	ENSG00000160180	0.737865	2.02e-05	TFF3	21q22.3	protein_coding	8.30981257145038	8.30990461625253	8.90976100823163	8.87931129576643	7.98966319075556	7.99502660055531	9.05190548663335	9.03010910219512
Up	ENSG00000106993	0.729524	0.000832	CDC37L1	9p24.1	protein_coding	7.98869182357778	7.98807107554688	8.1285667423223	8.04874438187526	7.82442721304064	8.16541529592723	8.60839482972029	8.79431778986436
Up	ENSG00000168283	0.728966	0.0331	BMI1	10p12.2	protein_coding	7.58120768146274	7.57911340367492	7.661897840816	7.82616452009347	7.69362238840722	8.25204566857046	7.78499677148373	8.65473691160286
Up	ENSG00000242265	0.726977	3e-09	PEG10	7q21.3	protein_coding	11.9737376479514	11.9739266396092	12.6166597337551	12.5578653938021	11.5514601126684	11.1870977527036	12.7219202592301	12.6785745818982
Up	ENSG00000120519	0.72577	0.0348	SLC10A7	4q31.22	protein_coding	6.67047686881813	6.67129420979261	6.67199153291118	7.13656301615269	6.56035412308126	6.74218891455758	7.20925864494454	7.50637609467197
Up	ENSG00000176018	0.721482	0.000453	LYSMD3	5q14.3	protein_coding	7.95083158551948	7.95201378928126	8.03239863560633	8.16958683242118	8.04794596265328	8.21801517243209	8.58659598173747	8.72933388607561
Up	ENSG00000151881	0.721172	0.0254	FLJ21657	5p12	protein_coding	6.71633006799058	6.71498043228432	6.69011539508	6.68440603845589	6.83318655263076	6.96372161540445	7.2652200136818	7.53517854265515
Up	ENSG00000151881	0.721172	0.0254	TMEM267	5p12	protein_coding	6.71633006799058	6.71498043228432	6.69011539508	6.68440603845589	6.83318655263076	6.96372161540445	7.2652200136818	7.53517854265515
Up	ENSG00000132639	0.720921	7.6e-09	SNAP25	20p12.2	protein_coding	10.694330751872	10.6949445616765	10.7096309302091	10.8765612294742	10.7442093311425	10.7030999960739	11.2780229810424	11.5342310703867
Up	ENSG00000145642	0.716176	0.000928	SHISAL2B	5q12.3	protein_coding	8.73707658580131	8.73814177509876	8.45433992746816	8.1905107028409	7.56481328226351	7.2028815676677	9.23680707201932	9.6231733914666
Up	ENSG00000112742	0.716027	0.00304	TTK	6q14.1	protein_coding	8.75366379244	8.75393480315	8.76764986988818	8.85985034907348	8.75590742396144	9.34333093819206	9.19419776251766	9.68231094423189
Up	ENSG00000072571	0.715615	1.2e-05	HMMR	5q34	protein_coding	9.33416285478327	9.33443470517079	9.53651380222713	9.51097235768102	8.89933791625058	9.05608909497754	9.85914612112107	10.2027054193829
Up	ENSG00000120742	0.715238	1.64e-05	SERP1	3q25.1	protein_coding	10.0992598581049	10.0990687924265	10.2808699410791	10.3059730558036	10.3038153151053	10.6391735861927	10.5994411327732	10.9918166813401
Up	ENSG00000133739	0.713675	0.00581	LRRCC1	8q21.2	protein_coding	7.59354565553814	7.59673567391437	7.44424683870066	7.61022417345545	7.32662213585865	7.59636705880912	8.10628592234401	8.45065520403414
Up	ENSG00000180611	0.713283	0.00348	MB21D2	3q29	protein_coding	8.13514261654157	8.13601501538815	8.42758324578036	8.42044786042902	7.72522133353668	7.03060125309647	8.81748728995255	8.86219483927121
Up	ENSG00000164117	0.711721	0.000456	FBXO8	4q34.1	protein_coding	8.26423367597815	8.26284890585392	8.48580637104151	8.70122995491525	8.27842089812286	8.6382417481605	8.91866476138756	9.01143967876263
Up	ENSG00000151366	0.710754	0.00107	NDUFC2	11q14.1	protein_coding	9.08607356694435	9.08676085782642	9.59299108835841	9.36675835939537	8.95751055708223	8.62531725482014	9.47849663419923	10.0405716565662
Up	ENSG00000164941	0.708174	3.03e-05	INTS8	8q22.1	protein_coding	9.44895216206348	9.44881990408938	9.40003740171211	9.61136674488428	9.43798332167582	9.81677394896478	10.0591780589157	10.2381733946322
Up	ENSG00000172955	0.707588	4.43e-05	ADH6	4q23	protein_coding	8.5534849002348	8.55495801457839	8.99606267308638	9.01452742999129	7.75176597527595	7.98156707570396	9.22838529140362	9.2802858126181
Up	ENSG00000169891	0.707181	0.0066	REPS2	Xp22.2	protein_coding	7.42428389265478	7.42323477801531	7.60571941894416	7.83947338089851	6.94476539434814	6.93607681290284	7.96474260718554	8.24228254266536
Up	ENSG00000121858	0.706185	0.00671	TNFSF10	3q26.31	protein_coding	8.156090225604	8.15596376078092	8.74181780868317	8.61098598827499	7.60419223192019	7.11931150380252	8.54198455534894	9.0960312221083
Up	ENSG00000179941	0.705668	0.0105	BBS10	12q21.2	protein_coding	7.70577589654514	7.70360658648901	7.14904093572646	7.74362517146272	7.30288406327219	7.68207474529846	8.30625315708078	8.48058016088653
Up	ENSG00000196878	0.701725	0.0154	LAMB3	1q32.2	protein_coding	7.47184271136141	7.47497156023983	8.61474710688847	8.41156434397737	6.57033076952033	5.68316153350514	8.20687643731845	8.12086027492711
Up	ENSG00000118096	0.701185	0.00612	C11orf60	11q23.3	protein_coding	7.85671931383578	7.85771915770505	8.54177064068664	8.94234811674677	7.78641576575636	7.21443456846146	8.52374642512293	8.57144405742608
Up	ENSG00000118096	0.701185	0.00612	IFT46	11q23.3	protein_coding	7.85671931383578	7.85771915770505	8.54177064068664	8.94234811674677	7.78641576575636	7.21443456846146	8.52374642512293	8.57144405742608
Up	ENSG00000111875	0.700594	0.00263	ASF1A	6q22.31	protein_coding	7.73947686160185	7.74106652782487	8.10173798516522	8.20085992789921	7.65195090737026	7.93344456986363	8.29015849684505	8.54572463257356
Up	ENSG00000197782	0.700186	0.000356	ZNF780A	19q13.2	protein_coding	8.24480910964574	8.24433386656985	8.23115464706564	8.52299041534278	8.21306009451897	8.38066699419053	8.89047364180295	8.97861227569514
Up	ENSG00000197121	0.697761	0.00442	PGAP1	2q33.1	protein_coding	8.33575009504747	8.33462061942652	7.91401978404769	8.14835502478601	8.12442422679708	8.4060782273033	8.71672576874397	9.26603750286401
Up	ENSG00000081026	0.695768	0.0016	MAGI3	1p13.2	protein_coding	7.82043804755461	7.82320400814303	8.16789699169639	8.31958431958821	7.77783102394404	7.78638612122535	8.64260204579737	8.37566571782626
Up	ENSG00000065609	0.694521	4.77e-06	SNAP91	6q14.2	protein_coding	8.991342556226	8.99227985606787	9.20585905004472	9.38955729399914	9.05487702765751	9.18205415377446	9.6710182678566	9.69193574906009
Up	ENSG00000143195	0.69314	3.62e-05	ILDR2	1q24.1	protein_coding	9.64840027835078	9.64930591223842	9.48294252284114	9.49424051158794	8.92094120198561	8.44582757044104	10.3976576747197	10.2813162666706
Up	ENSG00000169288	0.690562	0.0134	MRPL1	4q21.1	protein_coding	7.35350216589989	7.35584030987269	7.6891874497782	7.24054578596743	7.3899569352456	7.67372950548022	7.90962312564049	8.13347281690994
Up	ENSG00000134049	0.689213	0.0025	IER3IP1	18q21.1	protein_coding	8.7754875145037	8.77472678848252	8.94791936984739	8.74431971878368	8.76027190480303	9.06249571778639	9.13535418135231	9.7109948415606
Up	ENSG00000189057	0.685033	1.78e-05	FAM111B	11q12.1	protein_coding	9.77567164148609	9.77587948272523	9.83618222596544	10.0059896751069	9.47695537528973	9.57606792064128	10.2543106892367	10.629004881877
Up	ENSG00000115137	0.684667	0.0237	DNAJC27	2p23.3	protein_coding	7.03856508422901	7.04097741583863	7.17501204087882	7.19984753900074	7.06958808539815	7.56060558250836	7.68185628165167	7.73046737923824
Up	ENSG00000198835	0.683426	0.0319	CXNO	1q42.13	protein_coding	7.01123428158098	7.01499877930587	8.5665085605769	8.45544481637632	6.78259237809772	5.95516534185414	7.80778657922929	7.55406559862878
Up	ENSG00000198835	0.683426	0.0319	GJC2	1q42.13	protein_coding	7.01123428158098	7.01499877930587	8.5665085605769	8.45544481637632	6.78259237809772	5.95516534185414	7.80778657922929	7.55406559862878
Up	ENSG00000111850	0.683035	0.00662	SMIM8	6q15	protein_coding	7.74501793851669	7.74633942228008	8.0181216903822	8.24153002417176	7.60903987518833	7.52393507107213	8.16630257051252	8.61481633486006
Up	ENSG00000168301	0.68274	0.00933	KCTD6	3p14.3	protein_coding	7.20862647420461	7.21080113981004	8.18077236186455	8.0021649243321	7.2603787405173	7.04361302576239	7.77731945987497	7.96022640403597
Up	ENSG00000165501	0.682727	0.017	LRR1	14q21.3	protein_coding	7.7669718464671	7.76724036898141	7.79345934694441	7.85266058886388	7.64724555946902	8.40103166149785	8.4141522926638	8.46319945590409
Up	ENSG00000040608	0.680283	0.0242	RTN4R	22q11.21	protein_coding	6.90634383268283	6.90613719232298	7.81839090077535	7.35617446836153	7.64724555946902	7.36715449398548	7.52565919583957	7.60476512369796
Up	ENSG00000155254	0.675393	0.0452	MARVELD1	10q24.2	protein_coding	7.47184271136141	7.47497156023983	8.14836588880303	7.92934850458894	6.59985332193034	5.46838141924742	8.05004973583855	8.21287153352601
Up	ENSG00000114698	0.674227	0.000105	PLSCR4	3q24	protein_coding	8.58162898566276	8.58175220009614	8.76764986988818	8.84672899591451	8.15457864661605	8.15346134851053	9.1562235421118	9.33044510827894
Up	ENSG00000117500	0.673115	8.26e-07	TMED5	1p22.1	protein_coding	9.85979740375719	9.85976572158843	9.86438818739174	9.81709235375276	9.9169319709902	10.1152524990257	10.4383894743601	10.6122066792346
Up	ENSG00000152782	0.673041	3.75e-05	PANK1	10q23.31	protein_coding	8.85194111548174	8.85257906058798	9.01055849085798	9.22183708310404	8.84078285981662	8.94258411267162	9.44980518690922	9.58235719336287
Up	ENSG00000152944	0.672883	0.0035	MED21	12p11.23	protein_coding	8.92454625375867	8.92411975769383	9.13154400545949	9.10547108790679	8.69109223159379	9.24536857022604	9.33943388428031	9.79873325374393
Up	ENSG00000152944	0.672883	0.0035	SURB7	12p11.23	protein_coding	8.92454625375867	8.92411975769383	9.13154400545949	9.10547108790679	8.69109223159379	9.24536857022604	9.33943388428031	9.79873325374393
Up	ENSG00000237765	0.671445	0.00366	FAM200B	4p15.32	protein_coding	8.85194111548174	8.85257906058798	8.87056589895056	9.24202189158756	8.83872071112737	9.39501106142291	9.35756763795312	9.65741847124756
Up	ENSG00000198053	0.671027	0.017	SIRPA	20p13	protein_coding	8.18083236258369	8.17954375698361	8.55171676807113	8.73722687340138	8.33803160136951	7.45742953535057	8.7948514117382	8.888476013922
Up	ENSG00000197106	0.670346	0.0326	SLC6A17	1p13.3	protein_coding	7.1090128659278	7.10805018086385	7.25023275828587	7.3745760036231	6.36786319498641	5.87007090578616	7.88839801834927	7.64054964901557
Up	ENSG00000138182	0.670137	0.00153	KIF20B	10q23.31	protein_coding	9.18519236799035	9.18517284759651	9.03203272898344	9.46018317034249	8.94414524024591	9.38992556508664	9.70378878381065	9.97988228047146
Up	ENSG00000179477	0.669504	0.0277	ALOX12B	17p13.1	protein_coding	6.83539259222087	6.8386218894808	7.13587793021033	6.87741298312886	7.24177168903436	7.46712009588327	7.51646517205424	7.46206468837092
Up	ENSG00000139977	0.668863	0.00019	NAA30	14q22.3	protein_coding	9.10774048707465	9.1073974882487	9.25842735454456	9.2668621367543	9.1560570480571	9.3060207817512	9.54556594244895	9.9570034717172
Up	ENSG00000164815	0.668714	0.000643	ORC5	7q22.2	protein_coding	8.70046971513589	8.70060481720995	8.92131486156039	9.13275414170705	8.64934653564628	8.75359461938262	9.14134772414094	9.54390001233662
Up	ENSG00000164815	0.668714	0.000643	ORC5L	7q22.2	protein_coding	8.70046971513589	8.70060481720995	8.92131486156039	9.13275414170705	8.64934653564628	8.75359461938262	9.14134772414094	9.54390001233662
Up	ENSG00000107789	0.668226	0.000444	MINPP1	10q23.2	protein_coding	9.23329574570174	9.23291023576635	9.17401742535148	9.32005028670283	9.21447979439411	9.55350338186992	9.68544704646192	10.0736710620942
Up	ENSG00000056736	0.668014	0.00126	IL17RB	3p21.1	protein_coding	8.30606884878304	8.30633893744274	8.72872623157245	8.59538085479025	7.80343350245036	7.52393507107213	8.82495434102111	9.08633289420326
Up	ENSG00000151665	0.667971	0.0171	PIGF	2p21	protein_coding	7.17618019955611	7.17995769487906	7.38984136212436	7.26047231778351	7.32662213585865	7.65689279595858	7.74619502356006	7.90244529318194
Up	ENSG00000180263	0.665931	0.0434	FGD6	12q22	protein_coding	6.72756922080667	6.72569837552371	6.8437331049716	7.19984753900074	6.76532553177156	7.0692897140605	7.44072427397518	7.30925355663914
Up	ENSG00000133983	0.665033	0.0403	COX16	14q24.2	protein_coding	6.7716702004585	6.76779121506561	7.35618521870933	6.92812638974368	6.99747717990412	7.01747105742014	7.2652200136818	7.53517854265515
Up	ENSG00000130150	0.663452	4.43e-05	MOSPD2	Xp22.2	protein_coding	9.64395831554183	9.64366545430735	9.32373184632034	9.46877317517914	9.58054184591083	9.96605026301194	10.2515427081144	10.3531707079074
Up	ENSG00000111666	0.662427	0.0206	CHPT1	12q23.2	protein_coding	7.42428389265478	7.42323477801531	7.7509247384177	7.95403126371465	7.53455724653944	7.35676614695878	7.7618411741948	8.30773554617011
Up	ENSG00000138735	0.659367	0.000588	PDE5A	4q26	protein_coding	9.00063734598964	9.0011293321257	8.6475793638932	9.06638668301968	8.57944042583691	8.7887957937134	9.53194302608453	9.76366714077951
Up	ENSG00000111711	0.658614	0.0182	GOLT1B	12p12.1	protein_coding	8.49220297160188	8.49357134566901	8.01092988396087	8.35708292441777	8.19059814096717	8.76542403400271	8.81748728995255	9.40125523438924
Up	ENSG00000109452	0.656556	0.00537	INPP4B	4q31.21	protein_coding	8.01644891622719	8.01889848158615	7.47593178497487	7.82616452009347	6.89799843627474	6.6084746547644	8.65940623150615	8.6721308855126
Up	ENSG00000115421	0.656155	0.0019	PAPOLG	2p16.1	protein_coding	8.6803667038098	8.68146362191615	8.67058178333905	8.96681133387599	8.6819192413696	9.10034925663877	9.19707787062922	9.44744406272252
Up	ENSG00000164031	0.655588	0.000204	DNAJB14	4q23	protein_coding	8.69761494989456	8.6978858601917	8.71108392358602	8.92372457726304	8.76679396883091	8.99040770522593	9.28633074065076	9.40255842799153
Up	ENSG00000198839	0.655147	0.00263	ZNF277	7q31.1	protein_coding	7.97461040927019	7.97465497805271	7.98913682360742	8.1905107028409	8.4422104904895	8.6382417481605	8.47711615011957	8.73968256770149
Up	ENSG00000118564	0.654592	9.97e-05	FBXL5	4p15.32	protein_coding	9.89635954335634	9.8969875891804	9.79490666505029	9.96407418780328	9.85093934347489	10.1873739589277	10.3787561015015	10.695371247908
Up	ENSG00000129084	0.654119	0.00425	PSMA1	11p15.2	protein_coding	8.38271650423621	8.38281749348837	8.62420424202742	8.76539139775702	8.38683338040872	8.72964076548304	8.77571303831058	9.23272231091486
Up	ENSG00000156469	0.65023	0.00923	MTERF3	8q22.1	protein_coding	8.00263712381509	8.00136356094817	8.20618342669502	8.53939400060899	8.33218015449006	8.84562051623183	8.53744659232056	8.73555199870374
Up	ENSG00000163331	0.649083	0.0468	DAPL1	2q24.1	protein_coding	6.94537384052809	6.94334460116043	6.32292214375997	6.23857529285875	5.9146008786093	5.8405529573343	7.54387331329824	7.60476512369796
Up	ENSG00000110693	0.643087	0.000672	SOX6	11p15.2	protein_coding	8.67457115702647	8.67594773706685	8.80970129852922	9.07203541588834	8.20667799968902	8.5221842959112	9.28362357408743	9.33999900008112
Up	ENSG00000159082	0.642868	0.000605	SYNJ1	21q22.11	protein_coding	9.04847614485818	9.04885431943933	9.02847581315769	9.42088236770357	9.04775354117671	9.30871802947645	9.58347995906075	9.77879995852622
Up	ENSG00000105708	0.642862	0.02	ZNF14	19p13.11	protein_coding	7.26370867887886	7.26323962197801	7.62468966562875	7.41068956504621	7.3786464030819	7.38770943715281	8.05640755161025	7.73046737923824
Up	ENSG00000123570	0.642597	0.00114	RAB9B	Xq22.2	protein_coding	8.70331884260038	8.70331865961781	9.04968694348976	9.07203541588834	8.63039795800945	8.98367205859179	9.17094753769971	9.48237344534331
Up	ENSG00000106804	0.641548	0.0019	C5	9q33.2	protein_coding	8.35036482282863	8.35201920759289	8.35560047746404	8.5875145299262	8.20347633370372	7.86911622164524	9.03590798184476	8.93964428088156
Up	ENSG00000173702	0.641497	0.00751	MUC13	3q21.2	protein_coding	8.1477476449189	8.14801733263275	6.93774993764041	7.0476193737344	7.70272150151709	7.22589578812469	8.77956107762313	8.78435501839464
Up	ENSG00000149218	0.639847	0.0104	ENDOD1	11q21	protein_coding	7.39638652693932	7.39665357834684	7.74226523486712	7.86572834785387	7.18446579260397	7.13155057590254	8.03724942703424	8.01237191696224
Up	ENSG00000171476	0.639076	0.000728	HOPX	4q12	protein_coding	8.49220297160188	8.49357134566901	8.10849209253319	8.34779925165598	7.89360368145432	7.80178512562938	9.1621311851354	9.09280568469075
Up	ENSG00000166845	0.638616	0.018	B9838V1	18q21.2	protein_coding	7.2245800076578	7.22597905932535	7.31005306101988	7.42841290916317	7.25420301647242	7.35676614695878	7.76960107472897	7.91710896974927
Up	ENSG00000166845	0.638616	0.018	C18orf54	18q21.2	protein_coding	7.2245800076578	7.22597905932535	7.31005306101988	7.42841290916317	7.25420301647242	7.35676614695878	7.76960107472897	7.91710896974927
Up	ENSG00000166845	0.638616	0.018	LAS2	18q21.2	protein_coding	7.2245800076578	7.22597905932535	7.31005306101988	7.42841290916317	7.25420301647242	7.35676614695878	7.76960107472897	7.91710896974927
Up	ENSG00000180745	0.637923	0.0161	CLRN3	10q26.2	protein_coding	7.86182866443892	7.86258317058799	7.96700950600298	8.02564263042858	7.75176597527595	7.13155057590254	8.4042169235639	8.56680177347758
Up	ENSG00000091490	0.636056	0.000136	KIAA0746	4p15.2	protein_coding	10.5772931848181	10.5778248358467	10.6250181592003	10.5359124033516	10.0431869154136	9.50493697773956	11.2629835001181	11.1611380835453
Up	ENSG00000091490	0.636056	0.000136	SEL1L3	4p15.2	protein_coding	10.5772931848181	10.5778248358467	10.6250181592003	10.5359124033516	10.0431869154136	9.50493697773956	11.2629835001181	11.1611380835453
Up	ENSG00000080546	0.634858	4.77e-06	SESN1	6q21	protein_coding	9.35424208677193	9.35529064126836	9.69523684811142	9.67955581848204	9.16266653009938	9.03669673647686	9.9592372314399	10.0109733336684
Up	ENSG00000121621	0.633741	0.00435	KIF18A	11p14.1	protein_coding	8.17673802800558	8.17564042447112	8.08128384519943	8.38458079602287	8.18736055024343	8.55889877385412	8.839773490722	8.76827008246822
Up	ENSG00000164211	0.63373	0.0016	STARD4	5q22.1	protein_coding	10.4068695598462	10.4068925910887	10.1379903114479	10.1194448299347	10.2682494785891	10.801174040246	10.7879416928306	11.2485206244038
Up	ENSG00000189319	0.633094	0.0382	FAM53B	10q26.13	protein_coding	7.02951222413475	7.03236974339932	7.59613992697917	7.71502823041697	7.04833072863008	6.5366633173359	7.65696976138683	7.64054964901557
Up	ENSG00000197712	0.632486	0.0131	FAM114A1	4p14	protein_coding	7.53717439668616	7.53713785425098	8.17434904005563	7.96621606901275	6.7390314849564	6.4217640988615	8.18962717060649	8.13033000352203
Up	ENSG00000197712	0.632486	0.0131	LOC92689	4p14	protein_coding	7.53717439668616	7.53713785425098	8.17434904005563	7.96621606901275	6.7390314849564	6.4217640988615	8.18962717060649	8.13033000352203
Up	ENSG00000134970	0.631809	0.0101	TMED7	5q22.3	protein_coding	8.93670324033974	8.93801183106125	8.95917281023857	8.77234744835614	9.06725911547581	9.16429319743819	9.13234804666643	9.88424158894045
Up	ENSG00000115947	0.629073	0.00139	ORC4	2q23.1	protein_coding	9.13964269326466	9.13981413007905	9.18044222049764	9.18059996487029	9.16595995057658	9.66084462774388	9.64383298809665	9.87112222061751
Up	ENSG00000177427	0.628667	0.00189	MIEF2	17p11.2	protein_coding	7.93637386282253	7.9382565339068	8.53175546711667	8.41156434397737	8.28449403437788	8.24079112541759	8.61271535102174	8.50747655148673
Up	ENSG00000109881	0.628292	0.000272	CCDC34	11p14.1	protein_coding	8.51832385099839	8.51844032170685	8.80555088559584	8.77234744835614	8.15125911182725	8.18903008671026	9.15918038749738	9.12474106162293
Up	ENSG00000166801	0.62739	1.59e-06	FAM111A	11q12.1	protein_coding	9.63801434350042	9.63800285747712	10.0755921702779	10.000075792919	9.08824139908541	9.06568839189264	10.212222786323	10.3079875138807
Up	ENSG00000181350	0.626141	0.0227	LRRC75A	17p11.2	protein_coding	7.23249110222339	7.23350855612634	7.85097660011954	8.03723974645245	6.93707542337727	6.6084746547644	7.84498739016138	7.84608958906906
Up	ENSG00000165140	0.62613	0.00781	FBP1	9q22.32	protein_coding	7.45165202515112	7.44933507461888	8.63827471358799	8.6939215226508	7.01219059386609	7.1794942591653	8.13059299915638	8.005527121485
Up	ENSG00000159176	0.625533	0.000102	CSRP1	1q32.1	protein_coding	9.70777501171504	9.70858763152038	10.5868337068591	10.5662476521401	9.45961520679782	9.00045257595059	10.3231573816646	10.3389471453021
Up	ENSG00000082269	0.625275	0.0019	FAM135A	6q13	protein_coding	9.43530736018722	9.43582411789608	9.13485595610117	9.40754053309716	9.14274654348799	9.70040854486445	10.0271672580595	10.0867010815358
Up	ENSG00000170522	0.62494	3.38e-05	ELOVL6	4q25	protein_coding	9.58183959163486	9.5815955559145	9.98857121672076	10.077937654826	9.4146384054416	9.13115243873133	10.124174118511	10.274926511119
Up	ENSG00000129493	0.623127	0.000751	HEATR5A	14q12	protein_coding	8.27958719481505	8.28112933734889	8.44369672897009	8.4726299993842	8.38965330522077	8.44582757044104	8.85808590039116	8.93063918068384
Up	ENSG00000169446	0.623034	0.00483	MMGT1	Xq26.3	protein_coding	8.61529801117331	8.61672083481407	8.50128591332863	8.55561317034713	8.52661690947058	8.55436023613977	8.92909601031424	9.46999552109011
Up	ENSG00000145386	0.621864	1.69e-05	CCNA2	4q27	protein_coding	9.57096140872478	9.57123351570007	9.73724269508513	9.93337097903626	9.48488877301631	9.49075518258444	10.0873928077249	10.2798987647077
Up	ENSG00000164654	0.619614	0.0196	FLJ20323	7p21.3	protein_coding	7.30930390413658	7.30671805271181	7.4966749719982	7.62567042704019	7.51402819060964	7.27085128855917	7.8955078068868	7.93162510184316
Up	ENSG00000164654	0.619614	0.0196	MIOS	7p21.3	protein_coding	7.30930390413658	7.30671805271181	7.4966749719982	7.62567042704019	7.51402819060964	7.27085128855917	7.8955078068868	7.93162510184316
Up	ENSG00000151715	0.619135	0.0466	TMEM45B	11q24.3	protein_coding	7.02040219876641	7.02371040587398	8.04653567917284	7.86572834785387	6.45659884019119	6.25277785209355	7.37102355048099	7.81901742039928
Up	ENSG00000143971	0.618691	0.0035	ETAA1	2p14	protein_coding	8.68901660328212	8.68969810777786	8.5566642356772	8.60320452084649	8.66106424776799	8.97690481704004	9.07713815395559	9.48606620812033
Up	ENSG00000143158	0.615542	0.00103	BRP44	1q24.2	protein_coding	10.12923091948	10.1296548163838	10.4776008475978	10.3829783852056	10.0627539119079	10.5845764748921	10.5741862424459	10.890038826387
Up	ENSG00000143158	0.615542	0.00103	MPC2	1q24.2	protein_coding	10.12923091948	10.1296548163838	10.4776008475978	10.3829783852056	10.0627539119079	10.5845764748921	10.5741862424459	10.890038826387
Up	ENSG00000117791	0.61479	0.0368	MTARC2	1q41	protein_coding	7.01123428158098	7.01499877930587	7.36749139717762	7.59461075274426	6.79965500850568	6.80466863652117	7.52565919583957	7.68406713519794
Up	ENSG00000136040	0.613591	0.000628	PLXNC1	12q22	protein_coding	11.239888363343	11.2402548950212	11.5849564117003	11.7342792866479	10.5718108769303	9.9349630782969	11.8953938336422	11.8096692708643
Up	ENSG00000036054	0.61268	0.00459	TBC1D23	3q12.1	protein_coding	8.1477476449189	8.14801733263275	8.18077236186455	8.61098598827499	8.18086349023864	8.21801517243209	8.70463327590015	8.79630211473468
Up	ENSG00000069869	0.612512	0.00888	NEDD4	15q21.3	protein_coding	7.69436499818474	7.69272263243273	7.90628840565465	7.92934850458894	7.67525016606648	7.82457976523673	8.39421265808405	8.20393002829881
Up	ENSG00000159055	0.61198	0.00311	MIS18A	21q22.11	protein_coding	7.96039019757849	7.96111294783255	8.5665085605769	8.48114643023283	8.06215604914952	8.01498333379284	8.47236914460555	8.64155241004194
Up	ENSG00000166275	0.610724	0.0122	BORCS7	10q24.32	protein_coding	8.92210251490336	8.92179135081229	8.99606267308638	8.94234811674677	9.03520217253073	9.75680428542008	9.38813342918369	9.65085352333132
Up	ENSG00000174695	0.610694	0.00108	TMEM167A	5q14.2	protein_coding	10.4859358186366	10.4862479958088	10.4285159654727	10.5379547185868	10.2940653509938	10.8126212076099	10.909693369902	11.256109882257
Up	ENSG00000133302	0.610467	0.027	SLF1	5q15	protein_coding	8.07041059504518	8.07025965097958	7.94453751768989	8.31005537270984	7.82858954315697	8.30163207473975	8.4141522926638	8.87914474352962
Up	ENSG00000047597	0.61007	0.0163	XK	Xp21.1	protein_coding	7.88710746757134	7.88666025071257	7.98913682360742	8.13762078575552	6.95241459284028	6.40169202263967	8.54198455534894	8.43800092232324
Up	ENSG00000162543	0.609901	0.0398	UBXN10	1p36.12	protein_coding	7.1513574580336	7.14844041430313	7.04021242523338	6.90299250875279	6.39056400365627	6.5181377321599	7.80778657922929	7.6883475494795
Up	ENSG00000122483	0.609882	0.0117	CCDC18	1p22.1	protein_coding	7.86691998395248	7.86743083965164	7.51712413430379	7.91684693778088	7.51402819060964	7.74715378523101	8.47711615011957	8.46069931615263
Up	ENSG00000148082	0.607372	0.00216	SHC3	9q22.1	protein_coding	8.63632174424848	8.63673451502644	7.16208492833816	6.77030293917456	8.16778092891667	8.00170956534449	9.19419776251766	9.2788672973357
Up	ENSG00000163743	0.607059	0.0081	RCHY1	4q21.1	protein_coding	8.30981257145038	8.30990461625253	8.27384050271648	8.61098598827499	8.2905417124274	8.58583419483571	8.72871774572431	9.06014735552372
Up	ENSG00000156052	0.605765	0.0028	GNAQ	9q21.2	protein_coding	9.84697181262902	9.84755087036041	9.64501956574137	10.0323061859271	9.54809534528001	9.76860751880078	10.1776454488655	10.6734066615856
Up	ENSG00000109618	0.605007	0.0109	SEPSECS	4p15.2	protein_coding	8.31727099790133	8.31700964412584	7.95206714001735	8.11590969362899	7.97095616131467	8.31778923724065	8.69243856790648	9.0960312221083
Up	ENSG00000132872	0.604484	4.06e-05	SYT4	18q12.3	protein_coding	10.9001739317543	10.9004764671512	11.0892262784868	11.1599212916574	10.2388389957632	9.79192817682653	11.4854331394857	11.5213925549027
Up	ENSG00000198860	0.602745	0.00805	C1orf19	1q25.3	protein_coding	8.48890435591785	8.49043236366444	8.30357521417881	8.91746292076999	8.269262988012	8.33905444060339	9.01973109576868	9.14668252028282
Up	ENSG00000198860	0.602745	0.00805	TSEN15	1q25.3	protein_coding	8.48890435591785	8.49043236366444	8.30357521417881	8.91746292076999	8.269262988012	8.33905444060339	9.01973109576868	9.14668252028282
Up	ENSG00000198561	0.601928	0.0454	CTNND1	11q12.1	protein_coding	7.26370867887886	7.26323962197801	7.25023275828587	7.67104104984556	7.49320279131351	7.56060558250836	7.60587059196513	8.0427778660135
Up	ENSG00000137500	0.601178	0.00964	CCDC90B	11q14.1	protein_coding	8.56606121263785	8.56692801868921	7.94453751768989	8.5875145299262	8.29656414481913	8.49875404145568	9.08337796283388	9.23272231091486
Up	ENSG00000142875	0.600814	9.36e-05	PRKACB	1p31.1	protein_coding	10.6914638010335	10.6915316844112	10.5301100506603	10.891013964412	10.1409838692113	10.3335944335124	11.1714957338053	11.3984370599149
Up	ENSG00000185808	0.599943	0.000606	PIGP	21q22.13	protein_coding	9.54737109085633	9.54726559666764	9.36662104609583	9.40306569478386	9.46764426722218	9.91385979089304	10.0858397142173	10.198209978774
Up	ENSG00000186106	0.59922	0.00691	ANKRD46	8q22.3	protein_coding	7.96514585897377	7.9656410963676	8.15490567944088	8.43805245550137	7.86551979541217	7.69862178772501	8.50527477857522	8.60126016938085
Up	ENSG00000127314	0.598651	0.00132	RAP1B	12q15	protein_coding	9.39710478260506	9.39779561550085	9.09460173053603	9.29128191331763	9.14608570025092	9.62016505776368	9.96769467181571	10.0169417767634
Up	ENSG00000164023	0.59629	0.0114	MGC26963	4q25	protein_coding	8.29099604741279	8.29198743611154	8.56159479478591	8.52299041534278	7.98220946190568	7.37746857258787	8.8617206534825	8.89959445029015
Up	ENSG00000164023	0.59629	0.0114	SGMS2	4q25	protein_coding	8.29099604741279	8.29198743611154	8.56159479478591	8.52299041534278	7.98220946190568	7.37746857258787	8.8617206534825	8.89959445029015
Up	ENSG00000256537	0.595842	0.000118	SMIM10L1	12p13.2	protein_coding	9.36507773739814	9.36560662637839	9.82802104512452	9.67585091621991	9.15274091712904	9.39501106142291	9.89506194808928	10.0143868954319
Up	ENSG00000112964	0.595015	0.0432	GHR	5p13.1	protein_coding	7.25596738393085	7.25586409840911	6.85983423802932	6.71361028889211	6.77398478698803	6.70990416335584	7.95796674269464	7.7221412150541
Up	ENSG00000256223	0.594702	0.0038	ZNF10	12q24.33	protein_coding	8.54398019408841	8.54288786415679	9.00332878816293	9.17536145041901	8.61361130830621	8.95984652063861	8.98015005334264	9.26029854280979
Up	ENSG00000164114	0.594177	0.0248	MAP9	4q32.1	protein_coding	8.60009124514035	8.59934246287733	8.38927010689344	8.50639817257993	8.48239153666276	9.16726858273112	8.97008275833151	9.36962013509181
Up	ENSG00000146151	0.593272	1.66e-05	HMGCLL1	6p12.1	protein_coding	10.0796586683363	10.0804010063508	10.4944579374236	10.5722389037961	9.5631613799722	9.84306090496436	10.6199754923263	10.7185768356218
Up	ENSG00000143036	0.593243	1.57e-05	SLC44A3	1p21.3	protein_coding	9.44555304100328	9.44558191598722	10.2613046750123	10.2169966601694	9.30389588227528	9.16131166308647	9.98612834052039	10.0802007822029
Up	ENSG00000083535	0.592733	0.0104	PIBF1	13q21.33	protein_coding	8.44532156809799	8.44575404581045	8.30357521417881	8.43805245550137	8.1710627080316	8.68881208115678	8.91866476138756	9.13104417468413
Up	ENSG00000108984	0.592355	2.62e-06	MAP2K6	17q24.3	protein_coding	10.2684799738008	10.2689816341873	10.142933292797	10.1886774197609	9.89328244424356	9.75680428542008	10.7783583002486	10.9321570041444
Up	ENSG00000152527	0.592287	0.02	PLEKHH2	2p21	protein_coding	7.43803285510627	7.43634394920252	7.51712413430379	7.61022417345545	7.36724649674748	7.39787811977164	8.08156228218085	7.96022640403597
Up	ENSG00000197128	0.592192	0.00755	ZNF772	19q13.43	protein_coding	8.00263712381509	8.00136356094817	8.01092988396087	8.27129744706988	7.73412392498775	7.95426535638323	8.57778337330821	8.59443401819403
Up	ENSG00000171649	0.592155	0.0184	ZIK1	19q13.43	protein_coding	7.45165202515112	7.44933507461888	8.33270943307981	8.03723974645245	7.53964418909885	7.56060558250836	8.11240119314194	7.95668209673836
Up	ENSG00000163507	0.590983	0.035	CIP2A	3q13.13	protein_coding	8.50858385900975	8.50916461989287	8.21246686919025	8.67177142576344	8.21624058581111	8.87867113266579	8.88691070106942	9.26746868288675
Up	ENSG00000085231	0.590508	0.0318	AK6	5q13.2	protein_coding	8.0966529541914	8.09527043347328	7.92935934313888	7.90423609193427	8.29656414481913	9.02362215133796	8.62131776956574	8.73140956954102
Up	ENSG00000112335	0.590166	0.00555	SNX3	6q21	protein_coding	10.206571798675	10.2072268661308	10.2151149310047	10.3438224970339	10.5321636646608	11.2081978534121	10.6381038297276	10.933960629124
Up	ENSG00000198478	0.589255	0.000983	SH3BGRL2	6q14.1	protein_coding	8.64523896744566	8.64522753879768	9.30621267236462	9.43410194867812	8.07972406544763	7.86178830123818	9.1562235421118	9.29299007494823
Up	ENSG00000123473	0.588058	0.00109	STIL	1p33	protein_coding	9.22141942938108	9.221596493258	9.24622955745516	9.50680755313628	9.21447979439411	9.56257159176265	9.88080273154514	9.73291681876616
Up	ENSG00000123700	0.58734	0.0202	KCNJ2	17q24.3	protein_coding	7.56876328182994	7.56724449089592	8.08128384519943	7.95403126371465	7.62826918477491	7.43785092662615	8.28475346094206	8.00895357856914
Up	ENSG00000171988	0.587123	0.000242	JMJD1C	10q21.3	protein_coding	10.4908910864059	10.4909675578147	10.3929967354897	10.5399941467559	10.3443512425764	10.8021314476548	11.0745943890054	11.0787562192759
Up	ENSG00000177888	0.5871	0.0224	ZBTB41	1q31.3	protein_coding	8.56606121263785	8.56692801868921	8.43297442845047	8.84012329412137	8.50337244978108	8.79265453962464	8.81748728995255	9.40386044547489
Up	ENSG00000105829	0.586564	0.0093	BET1	7q21.3	protein_coding	7.93637386282253	7.9382565339068	8.17434904005563	8.23146947905404	7.94818275276587	8.22374295859407	8.4141522926638	8.60126016938085
Up	ENSG00000104412	0.586159	0.00107	EMC2	8q23.1	protein_coding	8.97020771092915	8.96991572567733	9.04968694348976	9.04930655713772	8.87338256167346	9.22837472816387	9.49028502001174	9.60743735058058
Up	ENSG00000117707	0.585239	0.00067	PROX1	1q32.3	protein_coding	9.74281524034123	9.74328531331956	9.52140962525933	9.77960896116502	9.45019114204805	9.10965946388636	10.2136456788849	10.4254669248919
Down	ENSG00000103148	-0.585714	5.17e-07	NPRL3	16p13.3	protein_coding	10.4642641119405	10.4648167956504	10.294261348115	10.2818027711868	10.8328670600088	10.8812731073138	9.86640117262803	9.8935400572086
Down	ENSG00000262655	-0.587118	5.24e-11	SPON1	11p15.2	protein_coding	12.8855744371646	12.8858702354229	12.1456820658099	12.2197310860861	12.9143941483754	12.9839561643981	12.2900718012342	12.3075288572281
Down	ENSG00000149654	-0.590352	1.21e-09	CDH22	20q13.12	protein_coding	12.4576159413799	12.4579395115807	12.2394299794673	12.2043824540506	12.2941926428692	12.212749471332	11.9308618527247	11.8049956109817
Down	ENSG00000184428	-0.592973	0.000108	TOP1MT	8q24.3	protein_coding	9.53142715051239	9.53208089047159	9.64965769240559	9.53571181562425	9.81677538321371	9.63528604482471	8.9463155512218	8.93964428088156
Down	ENSG00000198746	-0.593183	0.00113	GPATCH3	1p36.11	protein_coding	9.74696344576707	9.74723571794757	9.54649611172713	9.27177927134624	9.81152771677984	9.42515323932098	9.15029160858057	9.16369114676216
Down	ENSG00000123992	-0.59514	4.36e-06	DNPEP	2q35	protein_coding	10.1668722875152	10.1674888641548	9.91919778527588	9.79335222916798	10.6212354486404	10.7061720081173	9.52965998096811	9.61307708905314
Down	ENSG00000104907	-0.596007	8.23e-05	TRMT1	19p13.13	protein_coding	9.50717590799999	9.50744794994947	9.29441390566573	9.23700210328828	9.53541900358608	9.48122260659287	8.85808590039116	8.96279783057514
Down	ENSG00000023902	-0.597507	0.000762	PLEKHO1	1q21.2	protein_coding	9.03043838821578	9.0316818897075	8.72433583920708	8.77234744835614	9.62907675982865	9.51197593759428	8.30625315708078	8.54336360641425
Down	ENSG00000129167	-0.606004	0.0371	TPH1	11p15.1	protein_coding	7.72833044994434	7.73046256875492	7.21311258595092	7.29951823879212	7.52432923344513	7.4279610753901	6.91954187785664	7.29809343214963
Down	ENSG00000105808	-0.607418	0.0149	RASA4	7q22.1	protein_coding	8.07481760458339	8.07445834132252	7.88284252393696	7.83947338089851	8.06920894792341	7.83957853222368	7.35047450034451	7.57733193261541
Down	ENSG00000107736	-0.61415	0.0183	CDH23	10q22.1	protein_coding	8.00725576228166	8.00576731195887	8.71993204525803	8.64169881938179	7.72967949627209	7.24854863730617	7.31909148464579	7.47202995300935
Down	ENSG00000174498	-0.614454	0.0124	IGDCC3	15q22.31	protein_coding	9.20341960649132	9.20445776344636	9.31207606678448	9.39857693357193	9.36248412304389	8.62098323166842	8.50527477857522	8.6721308855126
Down	ENSG00000099625	-0.61454	0.0107	CBARP	19p13.3	protein_coding	8.01644891622719	8.01889848158615	7.77659568741909	7.46321948674331	8.46645315674978	8.55436023613977	7.45041221490567	7.38504678998007
Down	ENSG00000087076	-0.615577	0.00989	HSD17B14	19q13.33	protein_coding	8.08795843165395	8.0869815895268	8.03239863560633	7.51390374871309	9.13099825407677	9.08469747154609	7.52565919583957	7.44698652677516
Down	ENSG00000035664	-0.61614	0.0352	DAPK2	15q22.31	protein_coding	8.0301297329138	8.0319112107131	8.27384050271648	8.03723974645245	7.71626346463649	7.15572156660361	7.58842726522871	7.26980947955253
Down	ENSG00000138166	-0.619851	0.0164	DUSP5	10q25.2	protein_coding	9.44043929587802	9.44071126664441	8.6429345400112	8.4726299993842	9.29489876324924	8.48927434504519	8.89757323386254	8.75404713289656
Down	ENSG00000130158	-0.624107	0.000981	DOCK6	19p13.2	protein_coding	10.4499160747772	10.4503503934747	10.1297141870098	10.077937654826	10.2151891207734	9.63098191040887	9.909181608516	9.74734857048436
Down	ENSG00000183779	-0.624227	4.33e-07	ZNF703	8p11.23	protein_coding	10.4439663316785	10.4438740231721	9.60019733613996	9.69061377897985	10.3950497945153	10.433361679899	9.86459082729024	9.78280871146852
Down	ENSG00000170561	-0.627447	0.000552	IRX2	5p15.33	protein_coding	9.01676051205584	9.01648648744503	8.70663942945193	8.75840164553463	9.71814545707466	9.65237531088809	8.20687643731845	8.53862993065088
Down	ENSG00000122965	-0.62802	1.23e-05	RBM19	12q24.21	protein_coding	9.76888799199188	9.76941929361064	9.46988880387193	9.46877317517914	9.93151844735569	9.79385465537638	9.19707787062922	9.09764129050421
Down	ENSG00000095059	-0.628625	0.0319	DHPS	19p13.13	protein_coding	7.48514787431153	7.48762096867248	7.37870965940901	7.41068956504621	7.84922294542751	7.57859712460644	6.96079710102125	6.80152313316279
Down	ENSG00000159166	-0.629567	0.0371	LAD1	1q32.1	protein_coding	7.59354565553814	7.59673567391437	7.20052387495627	6.97711749676362	6.7390314849564	6.90789191691776	7.00090531602555	6.96568848362636
Down	ENSG00000144655	-0.632223	0.000214	AXUD1	3p22.2	protein_coding	9.29880839105615	9.29899049418982	8.82618456986473	8.95463157634416	9.04059470698815	8.83817196521198	8.63837023723379	8.69995631524003
Down	ENSG00000144655	-0.632223	0.000214	CSRNP1	3p22.2	protein_coding	9.29880839105615	9.29899049418982	8.82618456986473	8.95463157634416	9.04059470698815	8.83817196521198	8.63837023723379	8.69995631524003
Down	ENSG00000138162	-0.632533	0.00626	TACC2	10q26.13	protein_coding	9.15012189783672	9.14979675121447	8.81796647492703	8.59538085479025	9.16760384573558	8.56793323955083	8.46760646809282	8.57144405742608
Down	ENSG00000013725	-0.645399	0.0433	CD6	11q12.2	protein_coding	7.46514383041225	7.46860502065027	7.32172513024477	7.11483587931912	7.17795565371887	6.86455445622658	6.98765941949569	6.70342394142766
Down	ENSG00000157833	-0.646247	0.000225	GAREM2	2p23.3	protein_coding	9.22934782655554	9.22914883780944	8.87849057203256	8.85330458982843	9.60985828318324	9.9191646231284	8.55999499979116	8.61256580127829
Down	ENSG00000165646	-0.646755	0.00888	SLC18A2	10q25.3	protein_coding	8.04368203461539	8.04480761687303	7.17501204087882	7.22034016928391	8.6773107816399	8.98029240569504	7.29778367591251	7.49664606305092
Down	ENSG00000155465	-0.647946	0.0351	SLC7A7	14q11.2	protein_coding	7.66543653375712	7.66514800065214	7.60571941894416	7.82616452009347	7.75176597527595	7.19123530390743	7.03992858129859	7.02781006205562
Down	ENSG00000188130	-0.64965	0.000102	MAPK12	22q13.33	protein_coding	10.0653347752489	10.0657127553999	9.909561834168	9.70522710467272	10.4628939247815	10.0650872965536	9.43524261266549	9.40386044547489
Down	ENSG00000212864	-0.649766	0.00166	RNF208	9q34.3	protein_coding	8.44191387213198	8.4425091616199	8.71993204525803	8.48114643023283	8.8469516791777	8.76149166324448	7.70632077853554	7.87641966306481
Down	ENSG00000165810	-0.654365	5.29e-05	BTNL9	5q35.3	protein_coding	9.6978092879606	9.6977413319466	9.65888945060505	9.53979412577841	9.92764311766269	9.60488390641081	9.0423282862406	9.0518659377683
Down	ENSG00000149599	-0.656067	0.0429	DUSP15	20q11.21	protein_coding	7.36073866919351	7.36272320615907	7.48634065906988	6.85137172387078	7.62826918477491	7.75508606687332	6.6604559573186	6.77761657645976
Down	ENSG00000008311	-0.657073	0.000644	AASS	7q31.32	protein_coding	9.40061984916309	9.40114252491359	9.02847581315769	8.84012329412137	10.2215337579598	10.5767652980705	8.9221502313063	8.57375960968687
Down	ENSG00000155090	-0.663701	0.00125	KLF10	8q22.3	protein_coding	8.75366379244	8.75393480315	7.85900930933431	8.16958683242118	8.29656414481913	8.20069409403975	8.13059299915638	8.06927767862648
Down	ENSG00000215218	-0.667597	4.76e-05	UBE2QL1	5p15.31	protein_coding	9.13964269326466	9.13981413007905	8.83435611669193	8.70122995491525	9.51490229408399	9.5872192096836	8.53289431018487	8.43035473104016
Down	ENSG00000235961	-0.668675	0.0418	PNMA6A	Xq28	protein_coding	7.19249454972528	7.1954618412068	6.90708674583338	6.39097270029489	7.83687834939512	7.7786245401052	6.67705465056135	6.4345338362262
Down	ENSG00000069188	-0.66874	0.00187	SDK2	17q25.1	protein_coding	8.40388815571466	8.40299038113026	8.27384050271648	8.26144305966358	8.25077090360575	8.10462974555971	7.83762357212969	7.66247246869252
Down	ENSG00000115539	-0.671595	0.000389	PDCL3	2q11.2	protein_coding	8.60314544836999	8.60225343435568	8.5064090707398	8.44677484490682	8.93452220530912	8.84562051623183	7.92360167725703	7.95312906059791
Down	ENSG00000198804	-0.671659	2.62e-06	COX1	MT	protein_coding	17.7859172862429	17.7861905768573	18.4925971950985	18.5722235329792	17.6707368406773	17.1690194970279	17.1039121598373	17.1248261558567
Down	ENSG00000198804	-0.671659	2.62e-06	MT-CO1	MT	protein_coding	17.7859172862429	17.7861905768573	18.4925971950985	18.5722235329792	17.6707368406773	17.1690194970279	17.1039121598373	17.1248261558567
Down	ENSG00000141994	-0.67178	0.000982	DUS3L	19p13.3	protein_coding	8.73707658580131	8.73814177509876	8.30357521417881	7.86572834785387	8.93452220530912	8.96669406164501	8.07531459830842	8.07255619036817
Down	ENSG00000137331	-0.676937	0.0118	IER3	6p21.33	protein_coding	8.06599008212806	8.06604870546957	7.22559239953466	7.51390374871309	7.85331444893367	7.51461992986278	7.49789945987408	7.31480141107138
Down	ENSG00000137331	-0.676937	0.0118	PRG1	6p21.33	protein_coding	8.06599008212806	8.06604870546957	7.22559239953466	7.51390374871309	7.85331444893367	7.51461992986278	7.49789945987408	7.31480141107138
Down	ENSG00000175691	-0.677504	0.0163	ZNF77	19p13.3	protein_coding	7.5873898578038	7.58501144311333	7.33330352440628	7.26047231778351	7.43978486279267	7.38770943715281	6.87707210638939	6.96568848362636
Down	ENSG00000105617	-0.685742	0.00967	LENG1	19q13.42	protein_coding	7.80990214957916	7.80815522172996	7.7509247384177	7.68585296110126	8.20347633370372	8.12925214055985	6.89136806083862	7.31480141107138
Down	ENSG00000103249	-0.687883	1.87e-09	CLCN7	16p13.3	protein_coding	11.0340685943399	11.0342068990951	10.4446190923737	10.5215346668472	11.7242116412262	11.5391441739289	10.3257914383871	10.3679226903738
Down	ENSG00000166035	-0.688396	3.35e-06	LIPC	15q21.3	protein_coding	10.1089614822782	10.1093363517335	10.2213596776401	10.2118888825223	10.5473961154914	10.5185417209434	9.60315584839059	9.24148767244566
Down	ENSG00000204219	-0.689429	0.0181	TCEA3	1p36.12	protein_coding	7.14298738486158	7.14045232376017	8.24348002301594	7.95403126371465	8.31744685561613	8.28529191205726	6.6604559573186	6.31782102661156
Down	ENSG00000215375	-0.690801	0.00563	MYL5	4p16.3	protein_coding	8.18898633688462	8.19119078698182	8.19353384112325	8.01395153492662	8.09362605659419	8.04117001215092	7.73830785328754	7.28684630383787
Down	ENSG00000197483	-0.693463	0.0197	ZNF628	19q13.42	protein_coding	7.54989306990212	7.54925600561782	6.90708674583338	6.71361028889211	7.90152825054678	8.04117001215092	6.64366406553899	7.04125898337728
Down	ENSG00000112902	-0.69673	0.00133	SEMA5A	5p15.31	protein_coding	9.98566193985173	9.98548854723214	9.24622955745516	9.48156303828132	9.54050291384346	10.2221262256101	9.33159195392474	9.25453666228728
Down	ENSG00000106070	-0.700836	2.13e-07	GRB10	7p12.1	protein_coding	10.434566876457	10.4349212753352	10.3133876510114	10.204193148049	10.705126275335	10.9398631857803	9.80731276481491	9.66937716557271
Down	ENSG00000100079	-0.703414	0.0138	LGALS2	22q13.1	protein_coding	7.51139564559083	7.51259184388382	8.08128384519943	7.82616452009347	7.41231540676455	7.16765687805918	6.80338691510392	6.84817964509425
Down	ENSG00000132510	-0.703581	4.23e-10	KDM6B	17p13.1	protein_coding	10.6072645334205	10.6078270889472	10.0824695035855	10.1167145301773	10.8255967253616	10.8848925672075	9.89151033476824	9.91926138828236
Down	ENSG00000110324	-0.70502	0.000499	IL10RA	11q23.3	protein_coding	8.86472280017527	8.86475159257278	8.5367717445377	8.5875145299262	9.02435625531776	8.6339464358857	8.17801200725759	8.15837185435146
Down	ENSG00000074590	-0.709267	0.00329	NUAK1	12q23.3	protein_coding	8.04817132499876	8.04908092722626	7.57678798156703	7.67104104984556	8.23517768276299	8.0083617154688	7.34008916370418	7.36379482322383
Down	ENSG00000100234	-0.710627	4.92e-05	TIMP3	22q12.3	protein_coding	9.03722900280862	9.03814552807157	9.36662104609583	9.116446301213	9.32908717501504	9.35120196528388	8.21826242743325	8.42523466346101
Down	ENSG00000115414	-0.710727	1.83e-09	FN1	2q35	protein_coding	10.5981087195596	10.5983815591796	10.5500939737402	10.6592442498711	10.9430306366926	11.0519652991609	9.94902241987627	9.83489914245782
Down	ENSG00000198888	-0.7115	1.03e-11	MT-ND1	MT	protein_coding	16.3512830846795	16.351558644343	16.8788877020651	16.9683745306425	16.4457132792153	16.1886845245978	15.593512672851	15.6848505070822
Down	ENSG00000198888	-0.7115	1.03e-11	ND1	MT	protein_coding	16.3512830846795	16.351558644343	16.8788877020651	16.9683745306425	16.4457132792153	16.1886845245978	15.593512672851	15.6848505070822
Down	ENSG00000065320	-0.711608	9.85e-05	NTN1	17p13.1	protein_coding	9.82882224772503	9.82903246559109	9.91535112455629	9.92090437096	10.4894256802801	9.96091536161741	9.12631692018975	9.11682324619538
Down	ENSG00000130522	-0.7123	1.65e-06	JUND	19p13.11	protein_coding	11.7512402095855	11.7513987112336	11.1769851922814	11.0497280448712	11.6962964147596	11.2339689153458	11.0596392933135	11.020958300441
Down	ENSG00000107130	-0.712939	1.91e-10	FREQ	9q34.11	protein_coding	10.8877038467508	10.8880066338089	10.5263320511688	10.4539192535149	10.9511663154943	10.9759458249996	10.2473807533249	10.1100221499332
Down	ENSG00000107130	-0.712939	1.91e-10	NCS1	9q34.11	protein_coding	10.8877038467508	10.8880066338089	10.5263320511688	10.4539192535149	10.9511663154943	10.9759458249996	10.2473807533249	10.1100221499332
Down	ENSG00000153443	-0.726864	0.000123	UBALD1	16p13.3	protein_coding	10.0905810794139	10.0908018053891	9.60736776761154	9.59576575171462	10.4675723449115	9.87798682140057	9.35756763795312	9.37626822983629
Down	ENSG00000124194	-0.728118	1.3e-06	GDAP1L1	20q13.12	protein_coding	9.46918040464345	9.46969151895051	9.43269724226124	9.19620233790084	10.3638414891073	10.2532634069624	8.75240674048533	8.74174342582357
Down	ENSG00000173334	-0.73692	0.0358	TRIB1	8q24.13	protein_coding	7.25596738393085	7.25586409840911	6.76041637293883	7.22034016928391	6.73015921880953	6.5366633173359	6.36506510767296	6.67782025255684
Down	ENSG00000162066	-0.738905	9.22e-08	AMDHD2	16p13.3	protein_coding	9.7063555446816	9.70723629510235	9.19320660750123	9.26192818577087	10.3816562157407	10.4723763466402	9.03590798184476	8.91611307491539
Down	ENSG00000166343	-0.740689	7.73e-06	MSS51	10q22.2	protein_coding	9.1012745096309	9.10123743492028	8.60044414094362	8.64169881938179	10.0741927047111	10.0490460803685	8.50991490964521	8.23644811153684
Down	ENSG00000167074	-0.742301	8.37e-07	TEF	22q13.2	protein_coding	9.56157151929178	9.56229214346323	8.60999518978264	8.70122995491525	9.58054184591083	9.60488390641081	8.75631736367208	8.8810158321852
Down	ENSG00000106236	-0.745656	6.82e-20	NPTX2	7q22.1	protein_coding	13.8389817639262	13.8392783672377	13.5057387533179	13.5266055536295	13.8882055346099	13.803131475839	13.1043827345266	13.0832695944974
Down	ENSG00000130653	-0.749411	0.000606	PNPLA7	9q34.3	protein_coding	8.66583394849949	8.66485229436609	8.48060939356076	8.27129744706988	9.24905178048711	8.91806438663559	8.09397706311746	7.76329967319613
Down	ENSG00000182484	-0.757453	0.0163	WASH6P	Xq28	protein_coding	7.19249454972528	7.1954618412068	7.25023275828587	6.97711749676362	7.47738405863308	7.52393507107213	6.34443040176413	6.55193386226657
Down	ENSG00000101638	-0.758407	0.000748	ST8SIA5	18q21.1	protein_coding	7.93637386282253	7.9382565339068	7.41185036101274	7.56286765671645	8.97263511247095	8.97010568276847	7.12707648604191	7.24677616445949
Down	ENSG00000213213	-0.758895	0.0318	CCDC183	9q34.3	protein_coding	7.13456846758151	7.13241975740607	6.92249980504067	6.46153098691061	7.3899569352456	7.04361302576239	6.32349627216104	6.4647915623307
Down	ENSG00000015413	-0.759268	1.84e-08	DPEP1	16q24.3	protein_coding	9.8988472409291	9.89935634053855	10.3148484557547	10.1029849829714	10.4351828316508	10.4221959921562	9.20282089501781	9.09119020760736
Down	ENSG00000141582	-0.761313	0.000227	CBX4	17q25.3	protein_coding	9.70208874461598	9.70181825611885	9.08778212544238	8.94234811674677	10.0864108137893	9.46921762352745	8.89047364180295	8.99425524498509
Down	ENSG00000197774	-0.76291	1.59e-06	EME2	16p13.3	protein_coding	10.7422169320421	10.7425558039153	10.7283875107116	10.611557085512	11.0296432646202	10.5519368811641	9.99773739994297	9.96672728248269
Down	ENSG00000075429	-0.764549	2.68e-08	CACNG5	17q24.2	protein_coding	10.1281711770954	10.1286456607901	10.119719758234	10.0891235208121	10.8333849703412	10.5689115988989	9.40815668106449	9.33044510827894
Down	ENSG00000134569	-0.768789	1.21e-06	LRP4	11p11.2	protein_coding	10.1207311036516	10.1205469025453	9.23392774957092	9.57602423274024	10.1625776767861	10.2602472880004	9.48793503617137	9.22390336809404
Down	ENSG00000137573	-0.782273	0.000166	SULF1	8q13.2	protein_coding	9.00987263574168	9.00992485636315	8.99606267308638	9.03780642176692	9.19204010661429	9.7045107439667	8.32217024496628	8.15528287405852
Down	ENSG00000205336	-0.78383	8.01e-08	ADGRG1	16q21	protein_coding	9.64987789858579	9.65071258777007	9.75672123385468	9.83381355181977	10.2651817211913	10.2420183965485	8.71672576874397	8.9925254898151
Down	ENSG00000205336	-0.78383	8.01e-08	GPR56	16q21	protein_coding	9.64987789858579	9.65071258777007	9.75672123385468	9.83381355181977	10.2651817211913	10.2420183965485	8.71672576874397	8.9925254898151
Down	ENSG00000182631	-0.791475	0.0458	RXFP3	5p13.2	protein_coding	6.92599082006492	6.92486084178101	5.45815806382164	6.19782062742322	6.82487644723558	6.70990416335584	6.21401129192342	6.1291897043283
Down	ENSG00000196843	-0.791663	0.00478	ARID5A	2q11.2	protein_coding	7.53717439668616	7.53713785425098	7.20052387495627	7.00100298611344	7.86146280894169	7.97478992986925	6.89136806083862	6.66049515061502
Down	ENSG00000160469	-0.792211	4.23e-05	BRSK1	19q13.42	protein_coding	8.58162898566276	8.58175220009614	7.89070023058956	7.79917271438724	9.04953771298799	8.98029240569504	7.88125301825165	7.73046737923824
Down	ENSG00000158246	-0.797658	1.49e-06	TENT5B	1p36.11	protein_coding	9.32494272197818	9.32565495470894	8.68420922748251	8.48114643023283	9.51877146767344	9.5872192096836	8.64682147763542	8.43035473104016
Down	ENSG00000143171	-0.798055	2.3e-05	NR2B3	1q23.3	protein_coding	8.6861390620356	8.68695849806988	8.32112625084232	8.52299041534278	9.08650448398174	8.97010568276847	7.83022197471016	7.95312906059791
Down	ENSG00000143171	-0.798055	2.3e-05	RXRG	1q23.3	protein_coding	8.6861390620356	8.68695849806988	8.32112625084232	8.52299041534278	9.08650448398174	8.97010568276847	7.83022197471016	7.95312906059791
Down	ENSG00000112658	-0.798575	0.000153	SRF	6p21.1	protein_coding	10.236383400863	10.2365623673537	9.58332642140695	9.70158762678463	10.5618444960235	9.84306090496436	9.53649830615791	9.34543009436076
Down	ENSG00000157978	-0.798773	4.99e-08	LDLRAP1	1p36.11	protein_coding	11.2156480007926	11.2157547830006	11.1681224263564	11.0425533117071	11.8757089651651	12.2983607404064	10.4944853036642	10.3430253496863
Down	ENSG00000123095	-0.80303	0.0415	BHLHB3	12p12.1	protein_coding	7.16795331632211	7.17214268909228	5.89311990910753	5.15169874489327	7.51918790586731	6.94996542906669	6.25880716252856	6.504172659622
Down	ENSG00000123095	-0.80303	0.0415	BHLHE41	12p12.1	protein_coding	7.16795331632211	7.17214268909228	5.89311990910753	5.15169874489327	7.51918790586731	6.94996542906669	6.25880716252856	6.504172659622
Down	ENSG00000185101	-0.806356	2.51e-06	ANO9	11p15.5	protein_coding	9.04847614485818	9.04885431943933	9.31207606678448	9.27177927134624	9.39792920376658	9.12810154826794	8.24634036289078	8.25388109307898
Down	ENSG00000188707	-0.817772	1.64e-13	C7orf29	7q36.1	protein_coding	10.8289109728143	10.8289664826227	10.2673530665849	10.269564061152	11.0885350050207	10.9562981531711	10.0400569343652	9.98945360996442
Down	ENSG00000188707	-0.817772	1.64e-13	ZBED6CL	7q36.1	protein_coding	10.8289109728143	10.8289664826227	10.2673530665849	10.269564061152	11.0885350050207	10.9562981531711	10.0400569343652	9.98945360996442
Down	ENSG00000102317	-0.821432	1.6e-18	RBM3	Xp11.23	protein_coding	12.49365205204	12.4938470356485	12.3454354964941	12.2666693984092	12.6374414042998	12.5378869457704	11.6159903236599	11.7254804292001
Down	ENSG00000170525	-0.822472	0.00853	PFKFB3	10p15.1	protein_coding	7.06538773642938	7.06649651723881	6.98255633579365	7.22034016928391	7.92115130157323	7.74715378523101	6.32349627216104	6.2383110147188
Down	ENSG00000099338	-0.836014	0.0486	CATSPERG	19q13.2	protein_coding	6.388364141026	6.39064650628021	6.32292214375997	5.87487800785636	6.9058989680576	7.10696771278562	5.70025498377216	5.52868927233115
Down	ENSG00000117525	-0.837576	8.46e-07	F3	1p21.3	protein_coding	9.56470827787254	9.56527876242306	8.43834553988196	8.45544481637632	9.75031494739267	9.40007869434762	8.71672576874397	8.74790839550248
Down	ENSG00000197355	-0.837994	1.89e-11	UAP1L1	9q34.3	protein_coding	10.5291295063615	10.5297081443254	10.0704125697852	10.0148152913394	11.6776700422237	11.4294158732487	9.71387877074401	9.67693595405522
Down	ENSG00000229117	-0.850813	5.08e-05	RPL41	12q13.2	protein_coding	10.2235406029726	10.2233878913449	10.1657792195454	10.3273854137856	10.5549524514027	9.81866755576213	9.28091131806947	9.46126734871795
Down	ENSG00000061337	-0.852065	6.37e-08	LZTS1	8p21.3	protein_coding	9.41980110395441	9.41941301093665	8.98509441932256	8.84672899591451	9.52647882302468	9.35642556046461	8.62559981973748	8.52911572728376
Down	ENSG00000213199	-0.854339	0.00245	ACCN3	7q36.1	protein_coding	7.49175472216077	7.49390432375288	7.42273021855584	7.26047231778351	7.67062031942355	7.79410616902122	6.52030749851811	6.76955887303074
Down	ENSG00000213199	-0.854339	0.00245	ASIC3	7q36.1	protein_coding	7.49175472216077	7.49390432375288	7.42273021855584	7.26047231778351	7.67062031942355	7.79410616902122	6.52030749851811	6.76955887303074
Down	ENSG00000171310	-0.862467	0.0155	CHST11	12q23.3	protein_coding	7.11758179688484	7.116219196708	6.57779108721261	6.31678535197378	7.67525016606648	8.31778923724065	6.23658308495069	6.32883016159683
Down	ENSG00000204815	-0.864391	0.000354	ODAD4	17q21.2	protein_coding	8.28340017906804	8.28475779127984	8.06053553632559	8.20085992789921	8.1710627080316	7.69862178772501	7.45041221490567	7.42150068612738
Down	ENSG00000204815	-0.864391	0.000354	TTC25	17q21.2	protein_coding	8.28340017906804	8.28475779127984	8.06053553632559	8.20085992789921	8.1710627080316	7.69862178772501	7.45041221490567	7.42150068612738
Down	ENSG00000164175	-0.86589	0.00978	SLC45A2	5p13.2	protein_coding	7.30180406802786	7.29956203292965	7.20052387495627	7.13656301615269	7.72522133353668	8.38066699419053	6.59208287331633	6.35059956186942
Down	ENSG00000134871	-0.866299	0.0016	COL4A2	13q34	protein_coding	8.91228595415371	8.91243996151867	8.87453367672851	8.73722687340138	8.8325165203819	7.92643699405937	7.95796674269464	8.13973797874065
Down	ENSG00000134107	-0.867634	0.000241	BHLHB2	3p26.1	protein_coding	8.06599008212806	8.06604870546957	6.69011539508	7.24054578596743	9.20810399073671	9.0071105111179	7.24309526369277	7.193565981304
Down	ENSG00000134107	-0.867634	0.000241	BHLHE40	3p26.1	protein_coding	8.06599008212806	8.06604870546957	6.69011539508	7.24054578596743	9.20810399073671	9.0071105111179	7.24309526369277	7.193565981304
Down	ENSG00000138944	-0.874757	1.5e-12	SHISAL1	22q13.31	protein_coding	10.1153931757771	10.1154619941041	9.53149662629427	9.56003418150893	10.6272214759742	10.5496584198973	9.29710889205076	9.19861957138042
Down	ENSG00000113739	-0.879696	0.000377	STC2	5q35.2	protein_coding	7.73391442053803	7.73577429079365	7.810128162524	7.62567042704019	8.35544487775193	8.59470206253102	6.84804806305719	6.90077115271027
Down	ENSG00000164949	-0.889222	0.000119	GEM	8q22.1	protein_coding	8.56606121263785	8.56692801868921	7.60571941894416	7.79917271438724	8.66804946268917	8.66795610279146	7.37102355048099	7.91710896974927
Down	ENSG00000167971	-0.889639	0.0174	CASKIN1	16p13.3	protein_coding	7.00200773209582	7.00623422836631	5.4998537251342	6.15588113290649	7.26652814087193	7.61392077799629	6.28069407535036	6.03821641238978
Down	ENSG00000150938	-0.88983	5.01e-05	CRIM1	2p22.2	protein_coding	9.46918040464345	9.46969151895051	9.29737265594333	9.38955729399914	9.8104758890521	10.5289887026701	8.52374642512293	8.64155241004194
Down	ENSG00000197191	-0.895573	0.0183	CYSRT1	9q34.3	protein_coding	10.3543653700312	10.3543359502887	10.7523042809316	10.5582204159222	11.3443120734753	10.5382118230386	9.44980518690922	9.47495944194603
Down	ENSG00000108551	-0.896437	3.95e-05	RASD1	17p11.2	protein_coding	8.53441245390681	8.53376851536128	8.21246686919025	8.0714820296686	8.42856421223246	8.05408723659288	7.673608382304	7.6316863854162
Down	ENSG00000103154	-0.897599	1.36e-07	NECAB2	16q23.3	protein_coding	9.30257097713301	9.30257435870837	9.3524658450742	9.18059996487029	9.58669875799011	9.30331848183251	8.33268490468112	8.47810998622301
Down	ENSG00000179242	-0.898706	2.96e-09	CDH4	20q13.33	protein_coding	10.5648148270226	10.5651995430104	10.4631816815736	10.3807042819448	10.7011591003088	10.2727337050062	9.60749206409298	9.7246048197005
Down	ENSG00000108961	-0.903923	0.0332	RANGRF	17p13.1	protein_coding	6.41641556495643	6.41733759541967	6.20182574754276	6.23857529285875	6.58023889816129	6.67688037140847	5.37358620430515	5.70803451588642
Down	ENSG00000160781	-0.908357	0.000811	PAQR6	1q22	protein_coding	7.59967529881838	7.6025622524351	6.99718780982406	6.95282988855627	7.76485736318675	7.70682467878872	6.78818725384502	6.66049515061502
Down	ENSG00000183715	-0.913144	2.12e-05	OPCML	11q25	protein_coding	8.39686540377967	8.39629737783723	7.51712413430379	7.83947338089851	8.37265048064551	8.4060782273033	7.55289485868182	7.45203011066221
[truncated: 49 more rows]

## Sheet: KEGG Wiki SELECTED OE
description	annotation_id	genes_found	input_size	term_genes	genes_universe	relative_enrichment	pval	pval_adj	"-log10 (adjp)	genes
[truncated: 8 more rows]

[truncated: 3 more sheets: COMMON KD-UP and OE-DOWN, COMMON KD-DOWN and OE-UP, GO_COMMON - KD-UP !!!]
